# Supplementary material for: Accurate population estimation of Caprinae using camera traps and distance sampling
Source: Sci Rep. 2020 Oct 20;10:17729. doi: 10.1038/s41598-020-73893-5 (PMC7576118; doi:10.1038/s41598-020-73893-5)
Supplement: Supplementary file 1 — Supplementary Table S1. [file 41598_2020_73893_MOESM1_ESM.xlsx]

## Sheet: AllResults
CATEGORY	SAMPLING PERIOD	START	END	#SAMPLES	MODEL	AIC	DELTA-AIC	SE	DF	CILOW90%	MEAN	CIHIGH90%	CV	DISTANCE BINS
RAMS	FALL	2017-10-01	2017-01-31	79	Hazard	224.744	0	16.148	11.508	6.44643	21.41	71.1073	0.754227	(2.5,4.5,5.5,6.5,8.5,9.5,10.5,11.5,12.5)
RAMS	SPRING	2018-03-01	2018-05-01	129	Halfnorm cosine	250.55	0	16.19	11.73	10.29	27.37	72.79	0.59	(6.5,10.5,13.5,14.5)
EWES	FALL	2017-10-01	2017-01-31	98	Halfnorm cosine	221.576	0	11.698	11.716	11.521	25.292	55.5233	0.462518	(3.5,5.5,6.5,11.5)
EWES	FALL	2017-10-01	2017-01-31	98	Hazard	221.855	0.279	14.089	32.683	8.93193	23.123	59.8609	0.609307	(3.5,5.5,6.5,11.5)
EWES	FALL	2017-10-01	2017-01-31	98	Model Average	-	-	12.86	21.47	10.32	24.28	57.54	0.53	(3.5,5.5,6.5,11.5)
EWES	SPRING	2018-03-01	2018-05-01	153	Hazard	572.82	0	19.13	37	6.75	25.81	98.65	0.737292	(3.5,5.5,6.5,7.5,8.5,11.5,14.5)
EWES	SPRING	2018-03-01	2018-05-01	153	Halfnorm cosine	574.406	1.586	11.38	11.76	6.78	20.76	63.56	0.547306	(3.5,5.5,6.5,7.5,8.5,11.5,14.5)
EWES	SPRING	2018-03-01	2018-05-01	153	Model Average	-	-	16.92	29.14	6.76	24.24	87.72	0.7	(3.5,5.5,6.5,7.5,8.5,11.5,14.5)
ADULT	FALL	2017-10-01	2017-01-31	241	Hazard	753.93	0	26.02	11.79	24.59	54.91	122.61	0.47	(2.5,4.5,5.5,6.5,12.5,14.5)
ADULT	SPRING	2018-03-01	2018-05-01	351	Halfnorm cosine	853.48	0	27.59	11.46	32.15	65.96	135.3	0.42	(2.5,9.5,11.5,15.5,16.5)
YOUNG	FALL	2017-10-01	2017-01-31	66	Hazard	247.21	0	11.33	21.42	8.04	19.95	49.51	0.57	(1.5,2.5,4.5,6.5,8.5,12.5,15.5)

## Sheet: StudySites
Site	StartDate	EndDate	Period
G0	2017-10-01 00:00:01	2018-01-31 23:59:59	Fall
G2	2017-11-14 07:15:00	2018-01-31 23:59:59	Fall
G3	2017-10-01 00:00:01	2018-01-31 23:59:59	Fall
G4	2017-10-01 00:00:01	2018-01-31 23:59:59	Fall
G5	2017-10-01 00:00:01	2018-01-31 23:59:59	Fall
G6	2017-10-01 00:00:01	2018-01-31 23:59:59	Fall
G7c	2017-10-01 00:00:01	2018-01-31 23:59:59	Fall
G8	2017-10-01 00:00:01	2018-01-31 23:59:59	Fall
G9	2017-10-01 00:00:01	2018-01-31 23:59:59	Fall
G10	2017-10-01 00:00:01	2018-01-31 23:59:59	Fall
G11c	2017-10-01 00:00:01	2018-01-31 23:59:59	Fall
G0	2018-03-01 00:00:01	2018-05-01 13:35:00	Spring
G2	2018-03-01 00:00:01	2018-05-01 12:49:00	Spring
G3	2018-03-01 00:00:01	2018-05-01 14:18:00	Spring
G4	2018-03-01 00:00:01	2018-05-01 15:54:00	Spring
G5	2018-03-01 00:00:01	2018-05-01 12:05:00	Spring
G6	2018-03-01 00:00:01	2018-05-01 08:54:00	Spring
G7c	2018-03-01 00:00:01	2018-04-30 17:36:00	Spring
G8	2018-03-01 00:00:01	2018-05-01 08:09:00	Spring
G9	2018-03-01 00:00:01	2018-05-01 10:35:00	Spring
G10	2018-03-01 00:00:01	2018-04-30 17:55:00	Spring
G11c	2018-03-01 00:00:01	2018-04-30 16:51:00	Spring

## Sheet: DistanceData
CameraID	species	year	month	day	hour	minute	second	count	distance	AgeSex
G8	DBS	2017	5	30	6	6	48	2	4	EWE
G8	DBS	2017	5	30	6	6	48	2	6	EWE
G8	DBS	2017	5	27	7	37	52	2	1	EWE
G9	DBS	2017	5	17	13	3	51	2	3	EWE
G3	DBS	2017	6	22	5	59	20	3	21	EWE
G3	DBS	2017	6	22	5	59	20	3	29	EWE
G11c	DBS	2017	6	16	8	58	47	1	20	EWE
G11c	DBS	2017	6	16	9	15	30	3	33	EWE
G11c	DBS	2017	6	16	9	15	30	3	25	EWE
G9	DBS	2017	6	1	9	9	59	3	10	EWE
G9	DBS	2017	6	1	9	9	59	3	11	EWE
G9	DBS	2017	6	24	18	10	41	2	2.5	EWE
G11c	DBS	2017	7	28	6	53	1	1	1	EWE
G11c	DBS	2017	7	28	6	54	0	2	3	EWE
G11c	DBS	2017	7	28	6	54	0	2	11	EWE
G11c	DBS	2017	7	28	6	54	13	2	3	EWE
G11c	DBS	2017	7	28	6	54	13	2	9	EWE
G3	DBS	2017	7	6	6	45	34	1	2.5	EWE
G11c	DBS	2017	7	28	7	8	14	1	0	EWE
G11c	DBS	2017	7	28	7	8	26	1	0	EWE
G11c	DBS	2017	7	28	7	9	13	1	2.5	EWE
G11c	DBS	2017	7	12	8	29	5	2	0	EWE
G11c	DBS	2017	7	12	8	29	5	2	18	EWE
G9	DBS	2017	7	5	8	1	40	2	3	EWE
G9	DBS	2017	7	5	8	1	40	2	1	EWE
G8	DBS	2017	7	31	10	21	19	1	10	EWE
G11c	DBS	2017	7	24	11	13	37	3	14	EWE
G9	DBS	2017	7	14	12	0	13	1	3	EWE
G9	DBS	2017	7	14	13	6	9	1	2.5	EWE
G11c	DBS	2017	7	27	15	34	0	1	0	EWE
G11c	DBS	2017	7	27	15	34	15	1	1	EWE
G11c	DBS	2017	7	27	15	35	11	1	6	EWE
G11c	DBS	2017	7	27	15	36	57	1	6	EWE
G8	DBS	2017	7	30	16	31	37	3	9	EWE
G8	DBS	2017	7	30	16	31	37	3	9	EWE
G0	DBS	2017	7	17	17	22	56	2	6	EWE
G11c	DBS	2017	7	5	20	52	30	2	5	EWE
G8	DBS	2017	7	29	20	35	28	3	9	EWE
G11c	DBS	2017	8	27	6	17	29	1	0	EWE
G8	DBS	2017	8	1	8	0	58	1	9	EWE
G11c	DBS	2017	8	27	9	23	36	1	1	EWE
G8	DBS	2017	8	15	9	2	40	6	15	EWE
G8	DBS	2017	8	15	9	2	40	6	15	EWE
G8	DBS	2017	8	15	9	2	40	6	13	EWE
G8	DBS	2017	8	15	9	2	40	6	13	EWE
G8	DBS	2017	8	15	9	2	40	6	13	EWE
G8	DBS	2017	8	15	9	2	40	6	13	EWE
G8	DBS	2017	8	15	9	2	58	6	10	EWE
G8	DBS	2017	8	15	9	2	58	6	15	EWE
G8	DBS	2017	8	15	9	2	58	6	15	EWE
G8	DBS	2017	8	15	9	2	58	6	11	EWE
G8	DBS	2017	8	15	9	2	58	6	13	EWE
G8	DBS	2017	8	15	9	3	10	5	6	EWE
G8	DBS	2017	8	15	9	3	10	5	6	EWE
G8	DBS	2017	8	15	9	3	26	1	17	EWE
G8	DBS	2017	8	15	9	3	41	1	6	EWE
G9	DBS	2017	8	4	9	52	27	3	3	EWE
G9	DBS	2017	8	4	9	53	2	2	3	EWE
G9	DBS	2017	8	14	9	40	34	1	1	EWE
G9	DBS	2017	8	27	9	10	48	1	1	EWE
G9	DBS	2017	8	14	10	18	22	1	1	EWE
G9	DBS	2017	8	14	10	18	36	3	0	EWE
G9	DBS	2017	8	14	10	18	54	3	3	EWE
G9	DBS	2017	8	14	10	19	9	4	1	EWE
G9	DBS	2017	8	14	10	20	10	1	1	EWE
G9	DBS	2017	8	14	10	20	46	2	9	EWE
G9	DBS	2017	8	14	10	20	46	2	1	EWE
G9	DBS	2017	8	14	10	21	27	3	3	EWE
G9	DBS	2017	8	14	10	21	27	3	6	EWE
G9	DBS	2017	8	14	10	22	55	4	10	EWE
G9	DBS	2017	8	14	10	23	9	4	3	EWE
G9	DBS	2017	8	14	10	23	23	2	2.5	EWE
G9	DBS	2017	8	14	10	23	23	2	2.5	EWE
G9	DBS	2017	8	14	10	24	2	3	3	EWE
G9	DBS	2017	8	14	10	24	47	3	1	EWE
G9	DBS	2017	8	14	10	24	47	3	3	EWE
G9	DBS	2017	8	14	10	25	8	3	0	EWE
G9	DBS	2017	8	14	10	25	8	3	1	EWE
G9	DBS	2017	8	14	10	25	8	3	3	EWE
G9	DBS	2017	8	14	10	40	8	1	1	EWE
G9	DBS	2017	8	14	10	44	50	2	3	EWE
G9	DBS	2017	8	14	10	47	36	1	1	EWE
G3	DBS	2017	8	14	11	56	7	2	8	EWE
G9	DBS	2017	8	10	11	37	26	2	0	EWE
G9	DBS	2017	8	10	11	37	26	2	2.5	EWE
G9	DBS	2017	8	14	11	3	15	2	1	EWE
G9	DBS	2017	8	14	11	3	49	2	2.5	EWE
G9	DBS	2017	8	14	11	4	28	2	0	EWE
G9	DBS	2017	8	14	11	4	44	2	2.5	EWE
G9	DBS	2017	8	14	11	5	32	1	1	EWE
G9	DBS	2017	8	14	12	26	36	1	0	EWE
G9	DBS	2017	8	14	12	27	1	1	1	EWE
G9	DBS	2017	8	14	12	44	45	1	0	EWE
G9	DBS	2017	8	29	12	46	38	1	1	EWE
G9	DBS	2017	8	29	12	47	3	2	2.5	EWE
G9	DBS	2017	8	29	12	53	56	2	3	EWE
G9	DBS	2017	8	10	13	2	45	1	1	EWE
G9	DBS	2017	8	10	13	3	6	4	0	EWE
G9	DBS	2017	8	10	13	3	6	4	0	EWE
G9	DBS	2017	8	10	13	3	6	4	2.5	EWE
G9	DBS	2017	8	10	13	5	31	1	1	EWE
G9	DBS	2017	8	10	13	5	48	1	1	EWE
G9	DBS	2017	8	10	13	11	53	2	2.5	EWE
G9	DBS	2017	8	10	13	23	59	2	1	EWE
G9	DBS	2017	8	10	13	25	34	2	9	EWE
G9	DBS	2017	8	10	13	25	34	2	3	EWE
G9	DBS	2017	8	10	13	32	24	1	2.5	EWE
G9	DBS	2017	8	10	13	38	52	1	1	EWE
G9	DBS	2017	8	14	13	32	26	1	1	EWE
G9	DBS	2017	8	29	13	37	34	1	1	EWE
G9	DBS	2017	8	29	13	38	7	1	0	EWE
G9	DBS	2017	8	10	14	24	10	2	0	EWE
G9	DBS	2017	8	10	14	24	59	2	5	EWE
G9	DBS	2017	8	10	14	24	59	2	2.5	EWE
G9	DBS	2017	8	14	14	17	27	1	5	EWE
G9	DBS	2017	8	14	14	20	45	2	2.5	EWE
G9	DBS	2017	8	14	14	21	2	2	3	EWE
G9	DBS	2017	8	14	14	44	45	1	4	EWE
G9	DBS	2017	8	29	14	19	47	1	2.5	EWE
G9	DBS	2017	8	29	14	24	32	1	2.5	EWE
G9	DBS	2017	8	29	14	24	52	1	1	EWE
G11c	DBS	2017	8	19	17	33	5	3	0	EWE
G11c	DBS	2017	8	19	17	33	5	3	6	EWE
G11c	DBS	2017	8	19	17	33	5	3	6	EWE
G11c	DBS	2017	8	19	17	33	17	3	6	EWE
G11c	DBS	2017	8	19	17	33	17	3	1	EWE
G11c	DBS	2017	8	19	17	33	28	2	7	EWE
G11c	DBS	2017	8	19	17	33	28	2	2.5	EWE
G11c	DBS	2017	8	19	17	33	40	2	7	EWE
G11c	DBS	2017	8	19	17	33	40	2	3	EWE
G11c	DBS	2017	8	19	17	35	38	1	1	EWE
G11c	DBS	2017	8	19	17	35	50	3	4	EWE
G11c	DBS	2017	8	19	17	35	50	3	2.5	EWE
G11c	DBS	2017	8	19	17	36	2	2	4	EWE
G11c	DBS	2017	8	19	17	36	2	2	1	EWE
G11c	DBS	2017	8	19	17	36	21	3	5	EWE
G11c	DBS	2017	8	19	17	36	21	3	2.5	EWE
G11c	DBS	2017	8	19	17	36	33	1	1	EWE
G11c	DBS	2017	8	19	17	38	27	1	1	EWE
G11c	DBS	2017	8	19	17	38	40	1	1	EWE
G3	DBS	2017	8	31	17	18	11	2	5	EWE
G11c	DBS	2017	8	19	18	3	5	3	8	EWE
G11c	DBS	2017	8	19	20	5	9	2	0	EWE
G11c	DBS	2017	8	19	20	5	21	2	0	EWE
G11c	DBS	2017	8	19	20	5	33	3	2.5	EWE
G11c	DBS	2017	8	19	20	12	30	1	0	EWE
G11c	DBS	2017	8	19	20	14	12	1	0	EWE
G11c	DBS	2017	8	19	20	14	47	1	0	EWE
G11c	DBS	2017	8	19	20	15	18	1	0	EWE
G11c	DBS	2017	8	19	20	22	9	1	0	EWE
G11c	DBS	2017	8	19	20	28	56	1	0	EWE
G11c	DBS	2017	8	19	20	30	0	1	1	EWE
G7c	DBS	2017	9	23	6	12	24	2	9	EWE
G7c	DBS	2017	9	23	6	12	24	2	7	EWE
G11c	DBS	2017	9	4	7	16	37	1	1	EWE
G11c	DBS	2017	9	4	7	56	16	2	0	EWE
G11c	DBS	2017	9	10	7	51	51	2	2.5	EWE
G11c	DBS	2017	9	10	7	51	51	2	5	EWE
G11c	DBS	2017	9	10	7	58	31	1	3	EWE
G11c	DBS	2017	9	10	7	58	47	1	2.5	EWE
G11c	DBS	2017	9	10	7	59	56	1	3	EWE
G11c	DBS	2017	9	4	8	4	1	3	2.5	EWE
G11c	DBS	2017	9	4	8	4	1	3	2.5	EWE
G11c	DBS	2017	9	4	8	4	26	2	2.5	EWE
G11c	DBS	2017	9	4	8	4	26	2	5	EWE
G11c	DBS	2017	9	4	8	5	25	2	0	EWE
G11c	DBS	2017	9	4	8	5	25	2	3	EWE
G11c	DBS	2017	9	4	8	28	34	1	2.5	EWE
G11c	DBS	2017	9	4	8	30	8	1	1	EWE
G11c	DBS	2017	9	4	8	30	19	1	1	EWE
G11c	DBS	2017	9	21	8	24	29	2	3	EWE
G11c	DBS	2017	9	21	8	24	29	2	4	EWE
G11c	DBS	2017	9	21	8	24	49	2	1	EWE
G11c	DBS	2017	9	21	8	24	49	2	3	EWE
G11c	DBS	2017	9	21	8	25	1	1	1	EWE
G11c	DBS	2017	9	21	8	25	16	1	1	EWE
G11c	DBS	2017	9	21	8	25	29	1	1	EWE
G11c	DBS	2017	9	21	8	25	39	1	1	EWE
G11c	DBS	2017	9	21	8	25	51	1	1	EWE
G11c	DBS	2017	9	21	8	27	19	1	2.5	EWE
G11c	DBS	2017	9	21	8	36	1	1	1	EWE
G11c	DBS	2017	9	21	8	36	29	1	0	EWE
G11c	DBS	2017	9	21	8	36	41	1	1	EWE
G11c	DBS	2017	9	21	8	36	55	1	2.5	EWE
G8	DBS	2017	9	9	11	35	31	1	8	EWE
G9	DBS	2017	9	6	11	43	53	2	3	EWE
G9	DBS	2017	9	6	12	19	54	2	2.5	EWE
G9	DBS	2017	9	6	12	19	54	2	2.5	EWE
G9	DBS	2017	9	1	13	0	48	1	1	EWE
G9	DBS	2017	9	1	13	1	0	2	1	EWE
G9	DBS	2017	9	1	13	1	16	3	1	EWE
G9	DBS	2017	9	1	13	1	16	3	0	EWE
G9	DBS	2017	9	1	13	1	16	3	3	EWE
G9	DBS	2017	9	1	13	6	23	1	1	EWE
G9	DBS	2017	9	1	13	6	36	3	1	EWE
G9	DBS	2017	9	1	13	6	36	3	2.5	EWE
G9	DBS	2017	9	1	13	6	49	3	2.5	EWE
G9	DBS	2017	9	1	13	6	49	3	3	EWE
G9	DBS	2017	9	1	13	30	51	1	0	EWE
G9	DBS	2017	9	7	13	17	13	2	2.5	EWE
G9	DBS	2017	9	1	14	11	19	3	3	EWE
G9	DBS	2017	9	1	14	11	31	3	3	EWE
G9	DBS	2017	9	1	14	15	20	1	4	EWE
G9	DBS	2017	9	1	14	19	6	1	3	EWE
G9	DBS	2017	9	1	14	22	50	1	3	EWE
G9	DBS	2017	9	7	14	25	26	1	1	EWE
G7c	DBS	2017	9	22	15	42	12	1	3	EWE
G9	DBS	2017	9	1	15	20	5	2	2.5	EWE
G9	DBS	2017	9	1	15	42	18	1	3	EWE
G9	DBS	2017	9	1	15	45	17	1	3	EWE
G9	DBS	2017	9	3	15	0	21	2	4	EWE
G9	DBS	2017	9	7	15	42	50	1	2.5	EWE
G9	DBS	2017	9	7	15	43	2	1	3	EWE
G9	DBS	2017	9	7	15	43	16	3	3	EWE
G9	DBS	2017	9	7	15	43	16	3	3	EWE
G9	DBS	2017	9	7	15	43	16	3	4	EWE
G9	DBS	2017	9	13	15	50	12	1	4	EWE
G9	DBS	2017	9	1	16	33	57	1	2.5	EWE
G9	DBS	2017	9	1	16	41	22	1	1	EWE
G9	DBS	2017	9	10	19	55	44	1	4	EWE
G7c	DBS	2017	9	23	20	13	10	1	5	EWE
G9	DBS	2017	10	15	7	2	27	1	3	EWE
G9	DBS	2017	10	15	7	2	39	2	3	EWE
G9	DBS	2017	10	15	7	2	39	2	5	EWE
G11c	DBS	2017	10	3	8	56	44	1	1	EWE
G11c	DBS	2017	10	3	8	56	56	1	2.5	EWE
G11c	DBS	2017	10	3	8	57	21	1	1	EWE
G7c	DBS	2017	10	7	8	18	38	1	14	EWE
G7c	DBS	2017	10	7	8	20	5	1	14	EWE
G7c	DBS	2017	10	7	8	38	57	1	11	EWE
G0	DBS	2017	10	24	9	2	10	4	9	EWE
G9	DBS	2017	10	30	11	45	53	1	3	EWE
G9	DBS	2017	10	29	18	52	32	1	0	EWE
G8	DBS	2017	11	11	8	52	6	1	1	EWE
G9	DBS	2017	11	8	10	44	6	1	0	EWE
G11c	DBS	2017	11	12	14	55	57	1	0	EWE
G11c	DBS	2017	11	12	14	57	25	1	0	EWE
G11c	DBS	2017	11	1	17	54	42	1	0	EWE
G11c	DBS	2017	11	1	17	54	53	1	0	EWE
G11c	DBS	2017	11	1	18	0	9	1	0	EWE
G11c	DBS	2017	11	1	18	0	52	1	0	EWE
G11c	DBS	2017	11	1	18	2	43	1	0	EWE
G11c	DBS	2017	11	1	18	2	56	1	1	EWE
G11c	DBS	2017	11	1	18	3	10	2	2.5	EWE
G11c	DBS	2017	11	1	18	3	10	2	4	EWE
G11c	DBS	2017	11	1	18	3	21	2	2.5	EWE
G11c	DBS	2017	11	1	18	3	21	2	4	EWE
G11c	DBS	2017	11	1	18	3	34	2	4	EWE
G11c	DBS	2017	11	1	18	3	34	2	2.5	EWE
G11c	DBS	2017	11	1	18	3	46	2	4	EWE
G11c	DBS	2017	11	1	18	3	46	2	3	EWE
G11c	DBS	2017	11	1	18	4	0	2	4	EWE
G11c	DBS	2017	11	1	18	4	0	2	3	EWE
G11c	DBS	2017	11	1	18	4	19	2	3	EWE
G11c	DBS	2017	11	1	18	4	19	2	3	EWE
G11c	DBS	2017	11	1	18	4	32	2	3	EWE
G11c	DBS	2017	11	1	18	4	32	2	3	EWE
G11c	DBS	2017	11	1	18	4	46	1	2.5	EWE
G11c	DBS	2017	11	1	18	5	15	1	1	EWE
G0	DBS	2018	1	1	8	35	29	3	5	EWE
G0	DBS	2018	1	1	8	35	29	3	9	EWE
G0	DBS	2018	1	1	8	35	29	3	22	EWE
G11c	DBS	2018	1	17	8	41	17	1	2	EWE
G2	DBS	2018	1	3	9	46	58	2	3	EWE
G5	DBS	2018	1	15	12	37	19	1	3	EWE
G5	DBS	2018	1	15	12	40	22	1	5	EWE
G9	DBS	2018	1	8	12	38	29	4	2	EWE
G2	DBS	2018	1	6	13	49	36	1	5	EWE
G11c	DBS	2018	1	28	15	7	32	1	3	EWE
G11c	DBS	2018	1	28	15	17	29	1	3	EWE
G11c	DBS	2018	1	28	15	18	3	1	2	EWE
G11c	DBS	2018	1	28	15	49	17	1	3	EWE
G11c	DBS	2018	1	28	15	49	57	1	2	EWE
G11c	DBS	2018	1	28	15	51	36	2	2	EWE
G11c	DBS	2018	1	28	15	51	36	2	2	EWE
G9	DBS	2018	1	4	15	3	56	1	1	EWE
G9	DBS	2018	1	8	15	56	11	2	5	EWE
G9	DBS	2018	1	8	15	56	11	2	1	EWE
G0	DBS	2018	1	2	16	3	11	4	5	EWE
G0	DBS	2018	1	2	16	3	11	4	10	EWE
G0	DBS	2018	1	2	16	3	11	4	11	EWE
G0	DBS	2018	1	2	16	3	11	4	12	EWE
G0	DBS	2018	1	2	16	6	40	4	5	EWE
G0	DBS	2018	1	2	16	6	40	4	9	EWE
G0	DBS	2018	1	2	16	6	40	4	6	EWE
G11c	DBS	2018	1	26	16	47	49	1	1	EWE
G11c	DBS	2018	1	28	16	6	16	1	3	EWE
G2	DBS	2018	1	18	16	49	18	2	28	EWE
G2	DBS	2018	1	18	16	49	18	2	2	EWE
G11c	DBS	2018	1	26	17	19	57	4	5	EWE
G11c	DBS	2018	1	26	17	19	57	4	8	EWE
G11c	DBS	2018	1	26	17	19	57	4	11	EWE
G8	DBS	2018	1	17	17	7	40	1	11	EWE
G8	DBS	2018	1	21	17	47	3	3	13	EWE
G8	DBS	2018	1	21	17	47	3	3	15	EWE
G8	DBS	2018	1	21	17	47	16	5	13	EWE
G8	DBS	2018	1	21	17	47	16	5	15	EWE
G9	DBS	2018	1	25	18	22	49	2	5	EWE
G9	DBS	2018	1	25	18	23	16	2	9	EWE
G11c	DBS	2018	2	22	7	50	13	1	2	EWE
G11c	DBS	2018	2	22	7	51	13	3	4	EWE
G11c	DBS	2018	2	22	7	51	13	3	8	EWE
G11c	DBS	2018	2	22	7	51	13	3	13	EWE
G11c	DBS	2018	2	3	9	6	47	1	1	EWE
G11c	DBS	2018	2	7	11	42	48	1	3	EWE
G11c	DBS	2018	2	7	11	53	53	3	13	EWE
G11c	DBS	2018	2	7	11	53	53	3	7	EWE
G11c	DBS	2018	2	7	11	54	7	2	7	EWE
G11c	DBS	2018	2	7	11	54	7	2	12	EWE
G11c	DBS	2018	2	7	11	56	3	2	7	EWE
G11c	DBS	2018	2	7	11	56	3	2	12	EWE
G11c	DBS	2018	2	7	12	1	36	2	6	EWE
G11c	DBS	2018	2	7	12	1	36	2	12	EWE
G11c	DBS	2018	2	7	12	29	56	1	1	EWE
G11c	DBS	2018	2	7	12	36	56	1	1	EWE
G11c	DBS	2018	2	7	12	40	23	1	1	EWE
G11c	DBS	2018	2	7	12	40	57	5	6	EWE
G11c	DBS	2018	2	7	12	40	57	5	3	EWE
G11c	DBS	2018	2	7	12	40	57	5	5	EWE
G11c	DBS	2018	2	7	12	44	3	4	14	EWE
G11c	DBS	2018	2	7	12	44	3	4	13	EWE
G11c	DBS	2018	2	7	12	44	3	4	16	EWE
G11c	DBS	2018	2	7	12	44	3	4	1	EWE
G11c	DBS	2018	2	7	12	44	16	4	14	EWE
G11c	DBS	2018	2	7	12	44	16	4	13	EWE
G11c	DBS	2018	2	7	12	44	16	4	16	EWE
G11c	DBS	2018	2	7	12	44	16	4	5	EWE
G11c	DBS	2018	2	7	12	52	3	9	16	EWE
G11c	DBS	2018	2	7	12	52	3	9	10	EWE
G11c	DBS	2018	2	7	12	52	3	9	8	EWE
G11c	DBS	2018	2	7	12	52	3	9	1	EWE
G11c	DBS	2018	2	10	12	20	55	2	3	EWE
G11c	DBS	2018	2	10	12	22	3	2	2	EWE
G11c	DBS	2018	2	10	12	26	39	2	4	EWE
G11c	DBS	2018	2	10	12	26	39	2	16	EWE
G11c	DBS	2018	2	10	12	37	35	1	1	EWE
G11c	DBS	2018	2	10	12	37	57	1	2	EWE
G11c	DBS	2018	2	10	12	38	46	2	2	EWE
G11c	DBS	2018	2	10	12	38	46	2	3	EWE
G11c	DBS	2018	2	10	12	38	46	2	5	EWE
G11c	DBS	2018	2	10	12	39	44	1	1	EWE
G11c	DBS	2018	2	7	13	8	21	1	3	EWE
G11c	DBS	2018	2	7	13	10	36	1	2	EWE
G11c	DBS	2018	2	7	13	18	49	6	7	EWE
G11c	DBS	2018	2	7	13	18	49	6	15	EWE
G11c	DBS	2018	2	7	13	19	28	6	6	EWE
G11c	DBS	2018	2	12	14	37	33	1	1	EWE
G11c	DBS	2018	2	12	14	37	46	2	3	EWE
G11c	DBS	2018	2	12	14	40	12	3	7	EWE
G11c	DBS	2018	2	12	14	40	25	3	3	EWE
G11c	DBS	2018	2	22	14	25	4	1	2	EWE
G11c	DBS	2018	2	12	15	58	40	1	11	EWE
G11c	DBS	2018	2	23	15	46	53	1	0	EWE
G11c	DBS	2018	2	23	15	47	5	1	0	EWE
G11c	DBS	2018	2	23	15	47	21	1	3	EWE
G11c	DBS	2018	2	23	15	48	23	1	5	EWE
G11c	DBS	2018	2	23	15	48	43	1	7	EWE
G11c	DBS	2018	2	23	15	49	25	1	1	EWE
G11c	DBS	2018	2	27	15	2	21	1	27	EWE
G11c	DBS	2018	2	27	15	2	45	2	1	EWE
G11c	DBS	2018	2	27	15	3	7	2	26	EWE
G11c	DBS	2018	2	27	15	3	7	2	4	EWE
G11c	DBS	2018	2	27	15	4	48	3	6	EWE
G11c	DBS	2018	2	27	15	9	51	1	4	EWE
G11c	DBS	2018	2	27	15	22	24	1	4	EWE
G11c	DBS	2018	2	27	15	26	52	1	2	EWE
G11c	DBS	2018	2	27	15	59	20	1	1	EWE
G11c	DBS	2018	2	27	16	0	0	1	2	EWE
G11c	DBS	2018	2	10	17	1	55	1	3	EWE
G3	DBS	2018	2	22	18	38	22	1	3	EWE
G7c	DBS	2018	3	27	7	52	13	3	6	EWE
G7c	DBS	2018	3	27	7	52	34	5	7	EWE
G7c	DBS	2018	3	27	7	53	22	7	11	EWE
G7c	DBS	2018	3	27	7	53	42	9	11	EWE
G7c	DBS	2018	3	27	7	55	22	9	7	EWE
G7c	DBS	2018	3	27	7	55	22	9	9	EWE
G7c	DBS	2018	3	27	7	55	22	9	9	EWE
G7c	DBS	2018	3	27	7	55	22	9	6	EWE
G7c	DBS	2018	3	27	7	56	38	10	8	EWE
G7c	DBS	2018	3	27	7	56	38	10	8	EWE
G7c	DBS	2018	3	27	7	56	38	10	5	EWE
G7c	DBS	2018	3	27	7	56	50	10	7	EWE
G7c	DBS	2018	3	27	7	56	50	10	6	EWE
G7c	DBS	2018	3	27	7	56	50	10	5	EWE
G11c	DBS	2018	3	19	8	25	57	1	3	EWE
G7c	DBS	2018	3	27	9	3	53	4	6	EWE
G7c	DBS	2018	3	27	9	3	53	4	4	EWE
G8	DBS	2018	3	19	9	21	5	1	2	EWE
G8	DBS	2018	3	19	9	27	20	1	7	EWE
G8	DBS	2018	3	19	9	33	19	3	8	EWE
G8	DBS	2018	3	19	9	33	19	3	12	EWE
G8	DBS	2018	3	19	9	33	19	3	13	EWE
G8	DBS	2018	3	19	9	33	36	4	11	EWE
G8	DBS	2018	3	19	9	33	36	4	11	EWE
G8	DBS	2018	3	19	9	33	36	4	12	EWE
G8	DBS	2018	3	19	9	33	36	4	14	EWE
G8	DBS	2018	3	19	9	34	13	4	11	EWE
G8	DBS	2018	3	19	9	34	13	4	12	EWE
G8	DBS	2018	3	19	9	34	13	4	12	EWE
G8	DBS	2018	3	19	9	34	13	4	13	EWE
G8	DBS	2018	3	19	9	34	26	4	13	EWE
G8	DBS	2018	3	19	9	34	26	4	11	EWE
G8	DBS	2018	3	19	9	34	26	4	11	EWE
G8	DBS	2018	3	19	9	34	26	4	14	EWE
G8	DBS	2018	3	19	9	34	39	5	12	EWE
G8	DBS	2018	3	19	9	34	39	5	12	EWE
G8	DBS	2018	3	19	9	34	39	5	13	EWE
G8	DBS	2018	3	19	9	34	39	5	11	EWE
G8	DBS	2018	3	19	9	34	39	5	11	EWE
G8	DBS	2018	3	19	9	36	48	2	13	EWE
G8	DBS	2018	3	19	9	36	48	2	13	EWE
G8	DBS	2018	3	19	9	37	21	1	11	EWE
G8	DBS	2018	3	19	9	37	40	1	13	EWE
G8	DBS	2018	3	26	9	39	2	1	6	EWE
G11c	DBS	2018	3	23	10	27	54	2	12	EWE
G11c	DBS	2018	3	23	10	27	54	2	26	EWE
G11c	DBS	2018	3	23	10	30	33	2	7	EWE
G11c	DBS	2018	3	23	10	30	33	2	8	EWE
G11c	DBS	2018	3	23	10	30	46	2	7	EWE
G8	DBS	2018	3	19	10	0	43	1	11	EWE
G8	DBS	2018	3	19	10	1	55	4	12	EWE
G8	DBS	2018	3	19	10	1	55	4	16	EWE
G8	DBS	2018	3	19	10	1	55	4	16	EWE
G7c	DBS	2018	3	27	11	47	38	9	4	EWE
G7c	DBS	2018	3	27	11	47	38	9	10	EWE
G7c	DBS	2018	3	27	11	47	38	9	7	EWE
G7c	DBS	2018	3	27	11	48	26	5	6	EWE
G7c	DBS	2018	3	27	11	48	26	5	4	EWE
G7c	DBS	2018	3	27	11	49	15	2	4	EWE
G7c	DBS	2018	3	27	11	54	25	3	4	EWE
G7c	DBS	2018	3	27	11	56	5	1	6	EWE
G7c	DBS	2018	3	27	11	57	40	1	1	EWE
G11c	DBS	2018	3	13	12	44	4	1	6	EWE
G11c	DBS	2018	3	13	12	46	21	1	1	EWE
G11c	DBS	2018	3	13	12	47	48	2	4	EWE
G11c	DBS	2018	3	13	12	48	0	2	4	EWE
G11c	DBS	2018	3	13	12	48	0	2	12	EWE
G11c	DBS	2018	3	13	12	48	23	3	11	EWE
G11c	DBS	2018	3	13	12	48	23	3	12	EWE
G11c	DBS	2018	3	13	12	48	23	3	13	EWE
G7c	DBS	2018	3	27	12	6	16	1	4	EWE
G7c	DBS	2018	3	27	12	6	57	1	1	EWE
G7c	DBS	2018	3	27	12	38	42	1	5	EWE
G7c	DBS	2018	3	21	13	23	35	3	5	EWE
G8	DBS	2018	3	12	13	18	10	3	13	EWE
G8	DBS	2018	3	12	13	18	10	3	14	EWE
G8	DBS	2018	3	21	13	1	8	1	12	EWE
G9	DBS	2018	3	20	13	20	50	1	2	EWE
G7c	DBS	2018	3	29	16	4	21	7	4	EWE
G7c	DBS	2018	3	29	16	4	21	7	5	EWE
G7c	DBS	2018	3	29	16	6	5	7	5	EWE
G7c	DBS	2018	3	29	16	6	5	7	5	EWE
G11c	DBS	2018	3	12	19	29	10	1	1	EWE
G11c	DBS	2018	3	12	19	45	54	1	2	EWE
G11c	DBS	2018	4	12	7	5	13	4	2	EWE
G11c	DBS	2018	4	12	7	5	13	4	8	EWE
G11c	DBS	2018	4	12	7	5	25	3	0	EWE
G11c	DBS	2018	4	12	7	5	25	3	8	EWE
G11c	DBS	2018	4	12	7	6	41	2	14	EWE
G11c	DBS	2018	4	12	7	6	41	2	4	EWE
G11c	DBS	2018	4	12	7	6	54	1	1	EWE
G11c	DBS	2018	4	12	7	7	6	1	1	EWE
G11c	DBS	2018	4	12	7	7	34	1	1	EWE
G11c	DBS	2018	4	12	7	7	45	1	1	EWE
G11c	DBS	2018	4	12	7	8	9	1	1	EWE
G11c	DBS	2018	4	12	7	8	34	1	1	EWE
G11c	DBS	2018	4	12	7	8	47	1	1	EWE
G11c	DBS	2018	4	12	7	9	14	1	1	EWE
G11c	DBS	2018	4	12	7	9	33	1	1	EWE
G11c	DBS	2018	4	12	7	10	8	1	1	EWE
G11c	DBS	2018	4	12	7	10	33	1	1	EWE
G11c	DBS	2018	4	12	7	10	52	2	1	EWE
G11c	DBS	2018	4	12	7	10	52	2	6	EWE
G11c	DBS	2018	4	12	7	11	8	1	2	EWE
G11c	DBS	2018	4	12	7	14	42	2	1	EWE
G11c	DBS	2018	4	12	7	14	42	2	9	EWE
G11c	DBS	2018	4	12	7	14	55	2	0	EWE
G11c	DBS	2018	4	12	7	14	55	2	8	EWE
G11c	DBS	2018	4	12	7	15	8	2	1	EWE
G11c	DBS	2018	4	12	7	15	8	2	4	EWE
G11c	DBS	2018	4	24	8	22	34	11	15	EWE
G11c	DBS	2018	4	24	8	22	34	11	13	EWE
G11c	DBS	2018	4	24	8	22	34	11	8	EWE
G11c	DBS	2018	4	24	8	22	34	11	10	EWE
G11c	DBS	2018	4	24	8	22	34	11	11	EWE
G11c	DBS	2018	4	24	8	22	46	12	15	EWE
G11c	DBS	2018	4	24	8	22	46	12	10	EWE
G11c	DBS	2018	4	24	8	22	46	12	9	EWE
G11c	DBS	2018	4	24	8	22	46	12	9	EWE
G11c	DBS	2018	4	24	8	22	46	12	5	EWE
G11c	DBS	2018	4	24	8	22	46	12	6	EWE
G11c	DBS	2018	4	24	8	22	46	12	9	EWE
G11c	DBS	2018	4	24	8	23	8	8	15	EWE
G11c	DBS	2018	4	24	8	23	8	8	12	EWE
G11c	DBS	2018	4	24	8	23	8	8	5	EWE
G11c	DBS	2018	4	24	8	23	33	8	5	EWE
G11c	DBS	2018	4	24	8	23	33	8	15	EWE
G11c	DBS	2018	4	24	8	23	33	8	6	EWE
G11c	DBS	2018	4	24	8	23	33	8	8	EWE
G11c	DBS	2018	4	24	8	23	47	3	8	EWE
G11c	DBS	2018	4	24	8	23	47	3	9	EWE
G11c	DBS	2018	4	24	8	24	12	3	9	EWE
G11c	DBS	2018	4	24	8	24	12	3	10	EWE
G11c	DBS	2018	4	24	8	24	54	2	3	EWE
G11c	DBS	2018	4	24	8	24	54	2	8	EWE
G11c	DBS	2018	4	24	8	26	19	2	3	EWE
G11c	DBS	2018	4	18	9	1	11	2	6	EWE
G11c	DBS	2018	4	18	9	2	10	2	0	EWE
G11c	DBS	2018	4	18	9	51	16	2	7	EWE
G11c	DBS	2018	4	18	9	51	28	2	6	EWE
G11c	DBS	2018	4	18	9	52	24	3	7	EWE
G11c	DBS	2018	4	15	10	17	21	1	3	EWE
G11c	DBS	2018	4	15	10	17	44	1	1	EWE
G3	DBS	2018	4	25	13	40	21	2	6	EWE
G7c	DBS	2018	4	13	13	19	47	3	5	EWE
G7c	DBS	2018	4	13	13	38	26	2	1	EWE
G8	DBS	2018	4	1	14	32	28	2	7	EWE
G11c	DBS	2018	4	13	15	28	52	1	10	EWE
G2	DBS	2018	4	17	16	42	31	2	4	EWE
G2	DBS	2018	4	17	16	42	31	2	7	EWE
G2	DBS	2018	4	17	16	43	23	3	18	EWE
G2	DBS	2018	4	17	16	43	23	3	18	EWE
G8	DBS	2018	4	22	16	8	45	1	7	EWE
G2	DBS	2018	4	17	17	12	49	1	4	EWE
G11c	DBS	2018	4	24	18	25	21	1	2	EWE
G11c	DBS	2018	4	24	18	25	46	1	2	EWE
G3	DBS	2018	4	23	18	27	55	2	10	EWE
G7c	DBS	2018	4	21	18	15	9	5	3	EWE
G7c	DBS	2018	4	21	18	15	9	5	4	EWE
G7c	DBS	2018	4	21	18	15	9	5	3	EWE
G7c	DBS	2018	4	21	18	15	23	7	1	EWE
G7c	DBS	2017	11	24	10	1	34	3	11	EWE
G7c	DBS	2017	11	24	10	1	34	3	10	EWE
G7c	DBS	2017	11	24	10	2	59	6	12	EWE
G7c	DBS	2017	11	24	10	2	59	6	12	EWE
G7c	DBS	2017	11	24	10	2	59	6	11	EWE
G7c	DBS	2017	11	24	10	4	32	6	5	EWE
G7c	DBS	2017	11	24	10	4	32	6	6	EWE
G7c	DBS	2017	11	24	10	4	32	6	6	EWE
G7c	DBS	2017	11	24	10	36	2	3	12	EWE
G9	DBS	2017	11	26	13	21	12	1	2	EWE
G9	DBS	2017	11	17	16	50	31	3	4	EWE
G9	DBS	2017	11	17	16	50	31	3	3	EWE
G9	DBS	2017	11	17	16	50	47	3	4	EWE
G11c	DBS	2017	12	22	8	56	25	4	14	EWE
G11c	DBS	2017	12	22	8	56	25	4	12	EWE
G11c	DBS	2017	12	22	8	56	25	4	14	EWE
G11c	DBS	2017	12	22	8	56	25	4	11	EWE
G11c	DBS	2017	12	22	8	56	53	4	12	EWE
G11c	DBS	2017	12	22	8	56	53	4	11	EWE
G11c	DBS	2017	12	22	8	56	53	4	12	EWE
G11c	DBS	2017	12	22	8	57	13	5	13	EWE
G11c	DBS	2017	12	22	8	57	13	5	12	EWE
G11c	DBS	2017	12	22	8	57	13	5	12	EWE
G11c	DBS	2017	12	22	8	57	13	5	11	EWE
G8	DBS	2017	12	9	11	50	25	1	13	EWE
G8	DBS	2017	12	9	11	51	4	1	13	EWE
G8	DBS	2017	12	20	11	44	32	1	9	EWE
G5	DBS	2017	12	6	12	10	17	5	5	EWE
G5	DBS	2017	12	6	12	10	17	5	6	EWE
G5	DBS	2017	12	6	12	10	17	5	6	EWE
G5	DBS	2017	12	6	12	10	31	5	3	EWE
G5	DBS	2017	12	6	12	10	31	5	5	EWE
G5	DBS	2017	12	6	12	10	31	5	5	EWE
G5	DBS	2017	12	6	12	10	31	5	5	EWE
G8	DBS	2017	12	28	12	17	40	1	13	EWE
G8	DBS	2017	12	15	14	38	51	1	12	EWE
G8	DBS	2017	12	28	14	54	35	3	12	EWE
G8	DBS	2017	12	28	14	54	35	3	14	EWE
G9	DBS	2017	12	24	14	51	2	1	2	EWE
G9	DBS	2017	12	11	15	41	48	1	1	EWE
G9	DBS	2017	12	20	15	48	39	3	3	EWE
G9	DBS	2017	12	24	15	26	27	1	1	EWE
G8	DBS	2017	12	7	16	23	30	2	3	EWE
G9	DBS	2017	12	24	16	5	1	1	3	EWE
G9	DBS	2017	12	28	16	29	7	2	2	EWE
G9	DBS	2017	12	28	16	29	29	2	2	EWE
G0	DBS	NA	NA	NA	NA	NA	NA	NA	NA	EWE
G2	DBS	NA	NA	NA	NA	NA	NA	NA	NA	EWE
G3	DBS	NA	NA	NA	NA	NA	NA	NA	NA	EWE
G4	DBS	NA	NA	NA	NA	NA	NA	NA	NA	EWE
G5	DBS	NA	NA	NA	NA	NA	NA	NA	NA	EWE
G6	DBS	NA	NA	NA	NA	NA	NA	NA	NA	EWE
G7c	DBS	NA	NA	NA	NA	NA	NA	NA	NA	EWE
G8	DBS	NA	NA	NA	NA	NA	NA	NA	NA	EWE
G9	DBS	NA	NA	NA	NA	NA	NA	NA	NA	EWE
G10	DBS	NA	NA	NA	NA	NA	NA	NA	NA	EWE
G11c	DBS	NA	NA	NA	NA	NA	NA	NA	NA	EWE
G9	DBS	2017	9	23	11	4	26	1	3	YOUNG
G9	DBS	2017	5	17	13	3	51	2	3	YOUNG
G9	DBS	2017	5	18	17	3	32	1	3	YOUNG
G9	DBS	2017	7	14	11	33	35	3	3	YOUNG
G9	DBS	2017	7	14	11	33	35	3	4	YOUNG
G9	DBS	2017	7	14	11	59	34	2	3	YOUNG
G9	DBS	2017	8	27	9	14	12	3	1	YOUNG
G9	DBS	2017	8	14	10	18	36	3	3	YOUNG
G9	DBS	2017	8	14	10	18	36	3	9	YOUNG
G9	DBS	2017	8	14	10	18	54	3	9	YOUNG
G3	DBS	2017	8	14	11	56	7	2	12	YOUNG
G9	DBS	2017	8	10	11	36	7	3	3	YOUNG
G9	DBS	2017	8	10	11	36	7	3	3	YOUNG
G9	DBS	2017	8	29	12	54	42	1	2.5	YOUNG
G9	DBS	2017	8	10	13	1	52	2	3	YOUNG
G11c	DBS	2017	9	4	8	4	1	3	2.5	YOUNG
G9	DBS	2017	9	1	13	32	31	1	3	YOUNG
G9	DBS	2018	1	8	12	38	5	4	4	YOUNG
G9	DBS	2018	1	8	12	38	29	4	4	YOUNG
G11c	DBS	2018	2	7	12	40	57	5	17	YOUNG
G11c	DBS	2018	2	7	12	40	57	5	17	YOUNG
G11c	DBS	2018	2	12	14	40	12	3	5	YOUNG
G11c	DBS	2018	2	12	14	40	25	3	10	YOUNG
G11c	DBS	2018	2	12	14	40	25	3	6	YOUNG
G7c	DBS	2018	2	20	15	53	55	3	4	YOUNG
G7c	DBS	2018	2	20	15	53	55	3	5	YOUNG
G11c	DBS	2018	2	27	16	1	56	1	3	YOUNG
G7c	DBS	2018	3	27	7	52	13	3	3	YOUNG
G7c	DBS	2018	3	27	7	52	34	5	4	YOUNG
G7c	DBS	2018	3	27	7	52	34	5	1	YOUNG
G7c	DBS	2018	3	27	7	53	22	7	9	YOUNG
G7c	DBS	2018	3	27	7	53	22	7	7	YOUNG
G7c	DBS	2018	3	27	7	53	22	7	9	YOUNG
G7c	DBS	2018	3	27	7	53	22	7	12	YOUNG
G7c	DBS	2018	3	27	7	53	22	7	8	YOUNG
G7c	DBS	2018	3	27	7	53	42	9	8	YOUNG
G7c	DBS	2018	3	27	7	53	42	9	8	YOUNG
G7c	DBS	2018	3	27	7	53	42	9	9	YOUNG
G7c	DBS	2018	3	27	7	53	42	9	8	YOUNG
G7c	DBS	2018	3	27	7	53	42	9	12	YOUNG
G7c	DBS	2018	3	27	7	53	42	9	6	YOUNG
G7c	DBS	2018	3	27	7	55	22	9	8	YOUNG
G7c	DBS	2018	3	27	7	55	22	9	8	YOUNG
G7c	DBS	2018	3	27	7	55	22	9	9	YOUNG
G7c	DBS	2018	3	27	7	55	22	9	13	YOUNG
G7c	DBS	2018	3	27	7	55	22	9	9	YOUNG
G7c	DBS	2018	3	27	7	55	22	9	8	YOUNG
G7c	DBS	2018	3	27	7	56	38	10	8	YOUNG
G7c	DBS	2018	3	27	7	56	38	10	9	YOUNG
G7c	DBS	2018	3	27	7	56	38	10	9	YOUNG
G7c	DBS	2018	3	27	7	56	38	10	9	YOUNG
G7c	DBS	2018	3	27	7	56	38	10	6	YOUNG
G7c	DBS	2018	3	27	7	56	50	10	7	YOUNG
G7c	DBS	2018	3	27	7	56	50	10	8	YOUNG
G7c	DBS	2018	3	27	7	56	50	10	9	YOUNG
G7c	DBS	2018	3	27	7	56	50	10	6	YOUNG
G7c	DBS	2018	3	27	7	56	50	10	6	YOUNG
G7c	DBS	2018	3	27	9	3	53	4	4	YOUNG
G8	DBS	2018	3	19	9	27	20	1	7	YOUNG
G11c	DBS	2018	3	23	10	30	46	2	10	YOUNG
G7c	DBS	2018	3	27	11	47	38	9	5	YOUNG
G7c	DBS	2018	3	27	11	47	38	9	11	YOUNG
G7c	DBS	2018	3	27	11	48	26	5	4	YOUNG
G7c	DBS	2018	3	27	11	49	15	2	6	YOUNG
G7c	DBS	2018	3	27	11	54	25	3	4	YOUNG
G8	DBS	2018	3	12	13	18	10	3	14	YOUNG
G11c	DBS	2018	4	12	7	5	13	4	7	YOUNG
G11c	DBS	2018	4	12	7	5	13	4	7	YOUNG
G11c	DBS	2018	4	24	8	22	34	11	7	YOUNG
G11c	DBS	2018	4	24	8	22	46	12	10	YOUNG
G11c	DBS	2018	4	24	8	23	8	8	7	YOUNG
G11c	DBS	2018	4	24	8	23	8	8	6	YOUNG
G11c	DBS	2018	4	24	8	23	33	8	5	YOUNG
G11c	DBS	2018	4	24	8	23	33	8	11	YOUNG
G11c	DBS	2018	4	24	8	24	12	3	11	YOUNG
G11c	DBS	2018	4	24	8	24	40	3	11	YOUNG
G11c	DBS	2018	4	18	9	1	11	2	9	YOUNG
G11c	DBS	2018	4	18	9	2	10	2	10	YOUNG
G11c	DBS	2018	4	18	9	51	16	2	10	YOUNG
G11c	DBS	2018	4	18	9	51	28	2	10	YOUNG
G7c	DBS	2018	4	13	13	19	47	3	5	YOUNG
G7c	DBS	2018	4	13	13	20	50	3	12	YOUNG
G7c	DBS	2018	4	13	13	20	50	3	5	YOUNG
G7c	DBS	2018	4	13	13	21	10	2	1	YOUNG
G7c	DBS	2018	4	13	13	38	26	2	4	YOUNG
G3	DBS	2018	4	23	18	27	55	2	12	YOUNG
G7c	DBS	2017	11	24	10	2	59	6	13	YOUNG
G9	DBS	2017	12	20	15	48	21	1	3	YOUNG
G9	DBS	2017	12	20	15	48	39	3	3	YOUNG
G9	DBS	2017	12	20	15	48	54	1	5	YOUNG
G9	DBS	2017	12	24	15	25	21	1	3	YOUNG
G9	DBS	2017	12	24	15	25	42	2	2	YOUNG
G0	DBS	NA	NA	NA	NA	NA	NA	NA	NA	YOUNG
G2	DBS	NA	NA	NA	NA	NA	NA	NA	NA	YOUNG
G3	DBS	NA	NA	NA	NA	NA	NA	NA	NA	YOUNG
G4	DBS	NA	NA	NA	NA	NA	NA	NA	NA	YOUNG
G5	DBS	NA	NA	NA	NA	NA	NA	NA	NA	YOUNG
G6	DBS	NA	NA	NA	NA	NA	NA	NA	NA	YOUNG
G7c	DBS	NA	NA	NA	NA	NA	NA	NA	NA	YOUNG
G8	DBS	NA	NA	NA	NA	NA	NA	NA	NA	YOUNG
G9	DBS	NA	NA	NA	NA	NA	NA	NA	NA	YOUNG
G10	DBS	NA	NA	NA	NA	NA	NA	NA	NA	YOUNG
G11c	DBS	NA	NA	NA	NA	NA	NA	NA	NA	YOUNG
G8	DBS	2017	5	30	6	40	39	2	12	RAM
G8	DBS	2017	5	27	7	36	56	1	1	RAM
G8	DBS	2017	5	27	7	37	13	1	5	RAM
G8	DBS	2017	5	27	7	37	25	1	2.5	RAM
G8	DBS	2017	5	27	7	37	40	2	3	RAM
G8	DBS	2017	5	27	7	37	52	2	3	RAM
G8	DBS	2017	5	27	7	38	4	1	3	RAM
G8	DBS	2017	5	31	18	3	0	1	6	RAM
G8	DBS	2017	5	31	18	9	48	1	5	RAM
G8	DBS	2017	6	1	12	45	15	1	12	RAM
G9	DBS	2017	6	4	12	40	21	4	3	RAM
G9	DBS	2017	6	4	12	40	21	4	9	RAM
G9	DBS	2017	6	4	12	40	21	4	11	RAM
G9	DBS	2017	6	4	12	41	1	1	2.5	RAM
G9	DBS	2017	6	4	12	53	24	1	0	RAM
G9	DBS	2017	6	20	12	43	31	1	1	RAM
G8	DBS	2017	6	1	13	23	44	1	1	RAM
G9	DBS	2017	6	6	14	47	4	1	2.5	RAM
G9	DBS	2017	6	17	14	31	59	1	4	RAM
G9	DBS	2017	6	27	15	30	20	1	2.5	RAM
G9	DBS	2017	6	21	16	56	45	1	2.5	RAM
G9	DBS	2017	6	14	17	3	38	1	3	RAM
G9	DBS	2017	6	14	17	3	56	1	3	RAM
G9	DBS	2017	6	19	17	13	43	1	3	RAM
G9	DBS	2017	6	19	17	14	22	1	2.5	RAM
G9	DBS	2017	6	19	17	15	7	1	4	RAM
G9	DBS	2017	6	21	17	7	39	1	2.5	RAM
G9	DBS	2017	6	10	20	43	0	2	3	RAM
G8	DBS	2017	7	30	6	33	13	2	1	RAM
G8	DBS	2017	7	31	7	45	56	1	12	RAM
G8	DBS	2017	7	28	10	49	18	1	16	RAM
G9	DBS	2017	7	17	10	58	55	1	1	RAM
G9	DBS	2017	7	4	11	39	3	1	1	RAM
G9	DBS	2017	7	4	11	40	11	1	3	RAM
G9	DBS	2017	7	18	12	15	55	1	1	RAM
G9	DBS	2017	7	4	13	49	38	1	0	RAM
G9	DBS	2017	7	4	13	50	17	1	2.5	RAM
G9	DBS	2017	7	4	14	2	38	1	2.5	RAM
G9	DBS	2017	7	8	15	53	44	1	2.5	RAM
G9	DBS	2017	7	14	15	39	26	1	3	RAM
G8	DBS	2017	7	30	16	31	37	3	11	RAM
G9	DBS	2017	7	4	16	29	23	1	3	RAM
G9	DBS	2017	7	5	16	2	14	1	3	RAM
G8	DBS	2017	7	30	17	26	20	1	10	RAM
G8	DBS	2017	7	29	20	35	28	3	9	RAM
G11c	DBS	2017	8	3	6	57	29	1	1	RAM
G11c	DBS	2017	8	31	6	53	34	1	2.5	RAM
G8	DBS	2017	8	1	8	19	28	1	14	RAM
G9	DBS	2017	8	4	9	52	27	3	1	RAM
G9	DBS	2017	8	27	9	14	12	3	4	RAM
G9	DBS	2017	8	27	9	25	26	1	1	RAM
G9	DBS	2017	8	27	9	28	44	1	2.5	RAM
G9	DBS	2017	8	14	10	24	2	3	1	RAM
G9	DBS	2017	8	14	10	44	50	2	0	RAM
G3	DBS	2017	8	14	11	57	24	1	6	RAM
G7c	DBS	2017	8	20	11	47	40	1	9	RAM
G9	DBS	2017	8	14	11	2	40	1	1	RAM
G9	DBS	2017	8	14	11	3	15	2	2.5	RAM
G9	DBS	2017	8	14	11	3	49	2	0	RAM
G9	DBS	2017	8	14	11	4	28	2	0	RAM
G9	DBS	2017	8	14	11	4	44	2	0	RAM
G9	DBS	2017	8	8	12	43	10	1	1	RAM
G9	DBS	2017	8	5	13	8	33	1	2.5	RAM
G9	DBS	2017	8	10	13	0	52	2	3	RAM
G9	DBS	2017	8	10	13	3	6	4	2.5	RAM
G9	DBS	2017	8	10	13	47	10	1	3	RAM
G9	DBS	2017	8	10	15	22	39	1	1	RAM
G9	DBS	2017	8	13	15	23	28	1	1	RAM
G7c	DBS	2017	8	17	16	57	42	1	3	RAM
G7c	DBS	2017	8	17	16	58	44	1	0	RAM
G11c	DBS	2017	8	19	17	38	52	1	0	RAM
G11c	DBS	2017	8	19	17	39	4	1	0	RAM
G11c	DBS	2017	8	19	17	39	17	1	0	RAM
G11c	DBS	2017	8	19	17	39	28	1	0	RAM
G3	DBS	2017	8	31	17	18	11	2	5	RAM
G7c	DBS	2017	8	17	17	0	47	1	2.5	RAM
G11c	DBS	2017	8	19	18	1	21	1	0	RAM
G11c	DBS	2017	8	19	18	1	33	1	1	RAM
G11c	DBS	2017	8	19	18	1	45	1	2.5	RAM
G11c	DBS	2017	8	19	18	3	5	3	3	RAM
G11c	DBS	2017	8	19	18	3	19	1	2.5	RAM
G11c	DBS	2017	8	19	18	4	6	2	4	RAM
G11c	DBS	2017	8	5	19	0	40	1	2.5	RAM
G11c	DBS	2017	8	19	19	56	54	1	0	RAM
G11c	DBS	2017	8	19	19	57	13	1	2.5	RAM
G11c	DBS	2017	8	19	19	57	24	2	2.5	RAM
G11c	DBS	2017	8	19	19	57	38	1	2.5	RAM
G11c	DBS	2017	8	19	19	59	30	2	5	RAM
G11c	DBS	2017	8	19	20	0	16	2	5	RAM
G11c	DBS	2017	8	19	20	2	12	2	8	RAM
G3	DBS	2017	8	31	21	23	35	1	3	RAM
G8	DBS	2017	8	17	21	34	21	1	5	RAM
G11c	DBS	2017	9	9	6	56	43	1	2.5	RAM
G11c	DBS	2017	9	4	8	0	13	1	1	RAM
G9	DBS	2017	9	3	9	56	40	1	3	RAM
G9	DBS	2017	9	10	10	50	7	1	0	RAM
G9	DBS	2017	9	10	10	53	52	2	1	RAM
G9	DBS	2017	9	10	10	53	52	2	0	RAM
G9	DBS	2017	9	10	10	54	43	2	1	RAM
G9	DBS	2017	9	10	10	54	43	2	1	RAM
G9	DBS	2017	9	10	10	57	48	2	1	RAM
G9	DBS	2017	9	10	10	57	48	2	2.5	RAM
G9	DBS	2017	9	10	10	59	52	2	1	RAM
G9	DBS	2017	9	10	10	59	52	2	1	RAM
G9	DBS	2017	9	10	11	1	22	2	1	RAM
G9	DBS	2017	9	10	11	1	22	2	0	RAM
G9	DBS	2017	9	10	11	2	8	2	1	RAM
G9	DBS	2017	9	10	11	2	8	2	1	RAM
G9	DBS	2017	9	10	11	2	20	3	1	RAM
G9	DBS	2017	9	10	11	2	20	3	2.5	RAM
G9	DBS	2017	9	10	11	2	55	3	1	RAM
G9	DBS	2017	9	10	11	2	55	3	2.5	RAM
G9	DBS	2017	9	10	11	3	19	3	1	RAM
G9	DBS	2017	9	10	11	3	19	3	2.5	RAM
G9	DBS	2017	9	10	11	4	8	3	1	RAM
G9	DBS	2017	9	10	11	4	8	3	2.5	RAM
G9	DBS	2017	9	10	11	4	8	3	3	RAM
G9	DBS	2017	9	10	11	4	49	3	0	RAM
G9	DBS	2017	9	10	11	4	49	3	1	RAM
G9	DBS	2017	9	10	11	4	49	3	2.5	RAM
G9	DBS	2017	9	10	12	5	45	3	0	RAM
G9	DBS	2017	9	10	12	5	45	3	1	RAM
G9	DBS	2017	9	10	12	5	45	3	0	RAM
G9	DBS	2017	9	10	12	10	5	2	1	RAM
G9	DBS	2017	9	10	12	10	5	2	0	RAM
G9	DBS	2017	9	10	12	10	23	2	0	RAM
G9	DBS	2017	9	10	12	10	23	2	1	RAM
G9	DBS	2017	9	10	12	11	38	2	0	RAM
G9	DBS	2017	9	10	12	11	38	2	0	RAM
G9	DBS	2017	9	10	12	13	3	2	1	RAM
G9	DBS	2017	9	1	13	57	22	2	0	RAM
G9	DBS	2017	9	10	13	4	31	1	0	RAM
G9	DBS	2017	9	1	14	11	19	3	0	RAM
G9	DBS	2017	9	1	14	11	19	3	0	RAM
G9	DBS	2017	9	1	14	11	31	3	0	RAM
G9	DBS	2017	9	1	14	11	31	3	1	RAM
G9	DBS	2017	9	1	14	11	50	2	1	RAM
G9	DBS	2017	9	1	14	12	14	1	1	RAM
G9	DBS	2017	9	1	14	12	40	1	0	RAM
G9	DBS	2017	9	1	14	17	21	2	5	RAM
G7c	DBS	2017	9	24	16	7	12	2	9	RAM
G9	DBS	2017	9	27	16	50	48	1	4	RAM
G9	DBS	2017	9	1	17	9	19	1	2.5	RAM
G9	DBS	2017	10	12	7	54	31	1	3	RAM
G9	DBS	2017	10	5	11	50	32	1	3	RAM
G9	DBS	2017	10	5	11	52	3	1	0	RAM
G9	DBS	2017	10	5	11	52	23	1	0	RAM
G9	DBS	2017	10	5	11	53	31	1	0	RAM
G9	DBS	2017	10	5	11	57	47	1	0	RAM
G9	DBS	2017	10	5	11	59	7	2	0	RAM
G9	DBS	2017	10	5	11	59	7	2	0	RAM
G9	DBS	2017	10	5	11	59	19	2	0	RAM
G9	DBS	2017	10	5	11	59	19	2	1	RAM
G9	DBS	2017	10	5	12	0	2	2	0	RAM
G9	DBS	2017	10	5	12	8	23	2	3	RAM
G8	DBS	2017	10	22	13	22	14	1	8	RAM
G7c	DBS	2017	10	9	16	44	17	1	6	RAM
G9	DBS	2017	11	5	9	45	32	1	3	RAM
G7c	DBS	2017	11	1	11	37	18	1	5	RAM
G8	DBS	2017	11	9	13	54	25	2	14	RAM
G8	DBS	2017	11	9	13	54	25	2	16	RAM
G3	DBS	2017	11	8	15	43	6	1	5	RAM
G9	DBS	2017	11	10	16	30	41	1	3	RAM
G9	DBS	2017	11	10	16	31	5	1	3	RAM
G9	DBS	2017	11	10	16	31	51	1	2.5	RAM
G9	DBS	2018	1	26	14	38	5	2	2	RAM
G9	DBS	2018	1	17	15	13	31	3	6	RAM
G9	DBS	2018	1	17	15	13	31	3	5	RAM
G9	DBS	2018	1	17	15	13	31	3	4	RAM
G8	DBS	2018	1	17	16	48	43	3	0	RAM
G8	DBS	2018	1	17	16	48	59	3	0	RAM
G8	DBS	2018	1	17	16	49	12	3	0	RAM
G8	DBS	2018	1	17	16	49	46	2	6	RAM
G9	DBS	2018	1	28	16	57	13	1	1	RAM
G8	DBS	2018	1	21	17	47	3	3	14	RAM
G9	DBS	2018	1	3	17	46	11	1	3	RAM
G2	DBS	2018	1	27	18	55	44	1	5	RAM
G2	DBS	2018	1	27	18	56	1	1	6	RAM
G9	DBS	2018	1	25	18	22	28	1	0	RAM
G9	DBS	2018	1	25	18	22	49	2	4	RAM
G9	DBS	2018	1	25	18	23	16	2	2	RAM
G5	DBS	2018	2	22	7	33	46	1	6	RAM
G0	DBS	2018	2	1	12	26	35	1	9	RAM
G8	DBS	2018	2	20	13	6	43	1	12	RAM
G7c	DBS	2018	2	20	15	53	55	3	100	RAM
G0	DBS	2018	3	19	7	38	16	1	5	RAM
G0	DBS	2018	3	11	8	0	37	1	5	RAM
G0	DBS	2018	3	11	8	1	27	1	6	RAM
G0	DBS	2018	3	11	8	2	12	1	8	RAM
G0	DBS	2018	3	11	8	8	45	1	8	RAM
G10	DBS	2018	3	10	8	43	11	5	28	RAM
G5	DBS	2018	3	19	8	13	11	1	1	RAM
G11c	DBS	2018	3	18	9	45	48	1	4	RAM
G11c	DBS	2018	3	18	9	45	59	2	3	RAM
G11c	DBS	2018	3	18	9	46	31	2	6	RAM
G11c	DBS	2018	3	18	9	46	31	2	8	RAM
G11c	DBS	2018	3	18	9	47	11	2	8	RAM
G0	DBS	2018	3	22	10	0	35	1	5	RAM
G0	DBS	2018	3	19	11	4	1	1	8	RAM
G0	DBS	2018	3	19	11	4	14	3	8	RAM
G0	DBS	2018	3	19	11	4	14	3	6	RAM
G0	DBS	2018	3	20	11	59	12	2	12	RAM
G0	DBS	2018	3	20	11	59	37	1	3	RAM
G11c	DBS	2018	3	13	12	51	53	1	1	RAM
G2	DBS	2018	3	28	12	37	2	2	4	RAM
G2	DBS	2018	3	28	12	37	2	2	6	RAM
G5	DBS	2018	3	10	13	20	32	1	6	RAM
G5	DBS	2018	3	10	13	20	51	2	5	RAM
G5	DBS	2018	3	10	13	21	19	2	4	RAM
G5	DBS	2018	3	10	13	21	46	2	6	RAM
G8	DBS	2018	3	19	13	50	32	1	4	RAM
G8	DBS	2018	3	19	13	52	20	1	6	RAM
G8	DBS	2018	3	19	13	52	35	1	6	RAM
G8	DBS	2018	3	19	13	53	13	2	7	RAM
G8	DBS	2018	3	19	13	53	13	2	0	RAM
G8	DBS	2018	3	19	13	53	32	1	0	RAM
G9	DBS	2018	3	5	14	16	46	2	1	RAM
G5	DBS	2018	3	13	15	13	24	1	3	RAM
G8	DBS	2018	3	18	15	43	43	1	12	RAM
G7c	DBS	2018	3	20	16	1	45	2	4	RAM
G7c	DBS	2018	3	20	16	1	45	2	2	RAM
G8	DBS	2018	3	20	16	55	8	1	12	RAM
G9	DBS	2018	3	3	16	39	19	1	0	RAM
G9	DBS	2018	3	3	16	41	49	1	2	RAM
G9	DBS	2018	3	3	16	46	47	1	2	RAM
G9	DBS	2018	3	3	16	51	50	1	2	RAM
G9	DBS	2018	3	3	16	52	18	2	3	RAM
G5	DBS	2018	3	13	17	23	54	3	6	RAM
G5	DBS	2018	3	13	17	23	54	3	8	RAM
G5	DBS	2018	3	13	17	23	54	3	7	RAM
G5	DBS	2018	3	13	17	24	10	4	5	RAM
G5	DBS	2018	3	13	17	24	10	4	6	RAM
G5	DBS	2018	3	13	17	24	10	4	6	RAM
G5	DBS	2018	3	13	17	24	10	4	7	RAM
G5	DBS	2018	3	13	17	24	49	3	7	RAM
G5	DBS	2018	3	13	17	24	49	3	6	RAM
G5	DBS	2018	3	13	17	24	49	3	7	RAM
G5	DBS	2018	3	13	17	25	20	4	0	RAM
G5	DBS	2018	3	13	17	25	20	4	5	RAM
G5	DBS	2018	3	13	17	25	20	4	6	RAM
G5	DBS	2018	3	13	17	25	20	4	6	RAM
G5	DBS	2018	3	13	17	27	30	1	1	RAM
G8	DBS	2018	3	1	17	56	52	1	12	RAM
G8	DBS	2018	3	20	17	42	55	1	3	RAM
G5	DBS	2018	3	17	18	33	51	1	2	RAM
G5	DBS	2018	3	17	18	35	11	1	1	RAM
G8	DBS	2018	3	20	18	8	30	2	8	RAM
G8	DBS	2018	3	20	18	8	30	2	6	RAM
G8	DBS	2018	3	20	18	8	59	1	8	RAM
G8	DBS	2018	3	20	18	22	57	1	11	RAM
G8	DBS	2018	3	20	18	23	10	1	11	RAM
G2	DBS	2018	4	11	6	46	11	2	2	RAM
G2	DBS	2018	4	11	6	46	11	2	15	RAM
G8	DBS	2018	4	20	8	41	59	2	8	RAM
G8	DBS	2018	4	20	8	41	59	2	4	RAM
G8	DBS	2018	4	20	8	42	13	2	4	RAM
G8	DBS	2018	4	20	8	42	13	2	8	RAM
G8	DBS	2018	4	20	8	42	58	2	7	RAM
G8	DBS	2018	4	20	8	42	58	2	4	RAM
G8	DBS	2018	4	20	8	43	22	2	7	RAM
G8	DBS	2018	4	5	12	25	11	2	6	RAM
G8	DBS	2018	4	5	12	28	37	1	7	RAM
G8	DBS	2018	4	2	13	5	30	4	13	RAM
G8	DBS	2018	4	2	13	5	30	4	13	RAM
G8	DBS	2018	4	2	13	5	30	4	13	RAM
G8	DBS	2018	4	2	13	9	25	2	12	RAM
G8	DBS	2018	4	2	13	9	25	2	12	RAM
G8	DBS	2018	4	2	13	13	11	1	7	RAM
G8	DBS	2018	4	20	13	42	8	1	12	RAM
G8	DBS	2018	4	20	13	44	3	1	11	RAM
G8	DBS	2018	4	20	13	54	13	1	6	RAM
G8	DBS	2018	4	20	13	55	51	3	6	RAM
G8	DBS	2018	4	20	13	56	25	3	6	RAM
G8	DBS	2018	4	20	13	56	25	3	12	RAM
G8	DBS	2018	4	20	13	56	52	2	6	RAM
G8	DBS	2018	4	20	13	57	36	1	5	RAM
G8	DBS	2018	4	20	13	57	52	1	5	RAM
G8	DBS	2018	4	20	13	58	9	1	5	RAM
G8	DBS	2018	4	20	13	58	23	1	5	RAM
G8	DBS	2018	4	20	13	58	36	1	5	RAM
G8	DBS	2018	4	20	13	58	53	1	5	RAM
G8	DBS	2018	4	20	13	59	35	1	4	RAM
G8	DBS	2018	4	20	13	59	48	2	4	RAM
G8	DBS	2018	4	20	13	59	48	2	0	RAM
G8	DBS	2018	4	22	13	56	42	2	10	RAM
G8	DBS	2018	4	22	13	56	42	2	11	RAM
G8	DBS	2018	4	22	13	57	16	2	11	RAM
G8	DBS	2018	4	22	13	57	16	2	12	RAM
G8	DBS	2018	4	20	14	0	12	2	0	RAM
G8	DBS	2018	4	20	14	1	16	1	0	RAM
G8	DBS	2018	4	20	14	1	44	1	0	RAM
G8	DBS	2018	4	22	14	28	37	2	7	RAM
G8	DBS	2018	4	22	14	28	37	2	6	RAM
G8	DBS	2018	4	22	14	29	52	3	7	RAM
G8	DBS	2018	4	22	14	29	52	3	4	RAM
G8	DBS	2018	4	22	14	29	52	3	14	RAM
G8	DBS	2018	4	22	14	32	24	2	3	RAM
G8	DBS	2018	4	22	14	32	24	2	7	RAM
G8	DBS	2018	4	22	14	32	42	2	4	RAM
G8	DBS	2018	4	22	14	32	42	2	6	RAM
G8	DBS	2018	4	22	14	33	14	2	6	RAM
G8	DBS	2018	4	22	14	33	14	2	5	RAM
G8	DBS	2018	4	22	14	33	31	2	6	RAM
G8	DBS	2018	4	22	14	33	31	2	5	RAM
G8	DBS	2018	4	22	14	33	46	2	7	RAM
G8	DBS	2018	4	22	14	33	46	2	6	RAM
G8	DBS	2018	4	20	15	13	29	2	13	RAM
G8	DBS	2018	4	20	15	13	29	2	12	RAM
G8	DBS	2018	4	2	16	35	6	1	6	RAM
G8	DBS	2018	4	2	16	37	43	2	11	RAM
G8	DBS	2018	4	2	16	42	7	1	3	RAM
G8	DBS	2018	4	2	16	42	40	2	7	RAM
G8	DBS	2018	4	2	16	42	53	2	7	RAM
G9	DBS	2018	4	22	19	17	19	1	2	RAM
G0	DBS	2017	11	26	8	21	53	1	9	RAM
G0	DBS	2017	11	23	9	56	33	1	3	RAM
G9	DBS	2017	11	20	9	51	35	1	1	RAM
G9	DBS	2017	11	20	9	52	10	1	3	RAM
G7c	DBS	2017	11	24	10	1	34	3	10	RAM
G7c	DBS	2017	11	24	10	2	59	6	13	RAM
G7c	DBS	2017	11	24	10	36	2	3	12	RAM
G7c	DBS	2017	11	24	10	36	2	3	11	RAM
G8	DBS	2017	11	24	10	58	42	1	14	RAM
G9	DBS	2017	11	20	10	6	26	2	3	RAM
G9	DBS	2017	11	20	10	6	26	2	3	RAM
G9	DBS	2017	11	20	10	6	53	2	3	RAM
G9	DBS	2017	11	20	10	6	53	2	3	RAM
G9	DBS	2017	11	20	10	7	15	1	3	RAM
G9	DBS	2017	11	17	11	31	3	1	2	RAM
G9	DBS	2017	11	15	14	13	42	1	1	RAM
G8	DBS	2017	12	27	9	34	25	1	8	RAM
G8	DBS	2017	12	27	9	35	17	1	7	RAM
G11c	DBS	2017	12	31	10	39	1	1	3	RAM
G9	DBS	2017	12	11	12	47	30	1	2	RAM
G9	DBS	2017	12	14	12	45	45	1	2	RAM
G9	DBS	2017	12	16	12	25	18	1	5	RAM
G8	DBS	2017	12	2	13	26	17	1	0	RAM
G8	DBS	2017	12	21	13	23	14	1	0	RAM
G8	DBS	2017	12	28	14	54	35	3	13	RAM
G9	DBS	2017	12	15	14	1	18	1	3	RAM
G9	DBS	2017	12	1	15	49	54	1	2	RAM
G9	DBS	2017	12	6	15	2	43	1	2	RAM
G9	DBS	2017	12	6	15	3	40	1	2	RAM
G9	DBS	2017	12	13	15	39	14	1	2	RAM
G9	DBS	2017	12	15	15	15	11	1	0	RAM
G9	DBS	2017	12	15	15	52	36	1	2	RAM
G9	DBS	2017	12	20	15	26	44	1	0	RAM
G9	DBS	2017	12	20	15	48	39	3	1	RAM
G9	DBS	2017	12	20	15	52	33	1	3	RAM
G9	DBS	2017	12	24	15	25	42	2	4	RAM
G9	DBS	2017	12	24	15	48	8	1	4	RAM
G9	DBS	2017	12	24	15	51	19	1	3	RAM
G9	DBS	2017	12	11	16	23	38	1	2	RAM
G9	DBS	2017	12	15	16	7	38	1	3	RAM
G9	DBS	2017	12	10	17	45	22	1	3	RAM
G9	DBS	2017	12	23	18	24	4	1	2	RAM
G9	DBS	2017	12	23	18	25	0	1	2	RAM
G9	DBS	2017	12	23	18	25	17	1	2	RAM
G9	DBS	2017	12	23	18	26	27	1	3	RAM
G9	DBS	2017	12	23	18	26	47	1	3	RAM
G9	DBS	2017	12	23	18	28	51	2	1	RAM
G0	DBS	NA	NA	NA	NA	NA	NA	NA	NA	RAM
G2	DBS	NA	NA	NA	NA	NA	NA	NA	NA	RAM
G3	DBS	NA	NA	NA	NA	NA	NA	NA	NA	RAM
G4	DBS	NA	NA	NA	NA	NA	NA	NA	NA	RAM
G5	DBS	NA	NA	NA	NA	NA	NA	NA	NA	RAM
G6	DBS	NA	NA	NA	NA	NA	NA	NA	NA	RAM
G7c	DBS	NA	NA	NA	NA	NA	NA	NA	NA	RAM
G8	DBS	NA	NA	NA	NA	NA	NA	NA	NA	RAM
G9	DBS	NA	NA	NA	NA	NA	NA	NA	NA	RAM
G10	DBS	NA	NA	NA	NA	NA	NA	NA	NA	RAM
G11c	DBS	NA	NA	NA	NA	NA	NA	NA	NA	RAM
G8	DBS	2017	5	30	6	7	26	2	10	ADULT
G8	DBS	2017	5	30	6	7	26	2	10	RAM
G8	DBS	2017	5	30	6	40	39	2	21	RAM
G8	DBS	2017	5	27	7	37	40	2	1	ADULT
G9	DBS	2017	5	17	13	4	28	1	1	UNK
G8	DBS	2017	5	31	17	56	11	1	1	ADULT
G8	DBS	2017	5	31	17	59	36	1	4	UNK
G11c	DBS	2017	6	16	9	15	30	3	0	ADULT
G11c	DBS	2017	6	16	9	17	24	1	0	ADULT
G11c	DBS	2017	6	16	9	17	49	1	1	ADULT
G11c	DBS	2017	6	16	9	35	10	1	0	ADULT
G11c	DBS	2017	6	16	9	36	6	1	0	ADULT
G9	DBS	2017	6	4	12	40	21	4	18	RAM
G9	DBS	2017	6	4	12	43	51	1	2.5	UNK
G9	DBS	2017	6	24	18	10	41	2	1	ADULT
G0	DBS	2017	7	17	6	21	5	2	26	ADULT
G0	DBS	2017	7	17	6	21	54	2	26	ADULT
G8	DBS	2017	7	30	6	33	13	2	14	ADULT
G8	DBS	2017	7	31	7	40	23	1	10	UNK
G8	DBS	2017	7	31	7	42	58	1	2.5	UNK
G11c	DBS	2017	7	12	8	29	18	1	0	ADULT
G9	DBS	2017	7	2	10	2	50	1	2.5	UNK
G11c	DBS	2017	7	24	11	13	37	3	0	ADULT
G9	DBS	2017	7	14	11	33	35	3	1	UNK
G9	DBS	2017	7	14	11	58	15	1	0	UNK
G9	DBS	2017	7	14	11	59	34	2	2.5	UNK
G9	DBS	2017	7	6	12	40	26	1	3	ADULT
G9	DBS	2017	7	14	12	0	31	1	1	ADULT
G9	DBS	2017	7	18	12	16	36	1	0	UNK
G9	DBS	2017	7	18	12	16	51	1	1	ADULT
G9	DBS	2017	7	18	12	27	15	1	1	UNK
G9	DBS	2017	7	18	12	29	4	1	1	ADULT
G11c	DBS	2017	7	27	15	33	36	1	0	ADULT
G9	DBS	2017	7	8	15	53	57	1	1	ADULT
G0	DBS	2017	7	17	17	23	33	2	7	UNK
G11c	DBS	2017	7	21	17	8	13	1	0	ADULT
G11c	DBS	2017	7	5	20	52	30	2	0	ADULT
G8	DBS	2017	7	29	20	35	28	3	13	UNK
G3	DBS	2017	8	8	5	28	16	1	6	UNK
G11c	DBS	2017	8	27	6	17	44	1	0	ADULT
G11c	DBS	2017	8	20	8	54	55	1	0	ADULT
G8	DBS	2017	8	15	9	2	58	6	10	UNK
G8	DBS	2017	8	15	9	3	10	5	15	UNK
G8	DBS	2017	8	15	9	3	10	5	8	UNK
G9	DBS	2017	8	4	9	52	14	3	2.5	YOUNG
G9	DBS	2017	8	4	9	52	14	3	2.5	YOUNG
G9	DBS	2017	8	4	9	52	14	3	4	ADULT
G9	DBS	2017	8	4	9	52	27	3	2.5	YOUNG
G9	DBS	2017	8	4	9	53	2	2	1	UNK
G9	DBS	2017	8	4	9	53	16	1	1	ADULT
G9	DBS	2017	8	14	9	35	58	1	1	UNK
G9	DBS	2017	8	27	9	14	12	3	2.5	YOUNG
G9	DBS	2017	8	14	10	18	54	3	1	UNK
G9	DBS	2017	8	14	10	19	9	4	3	UNK
G9	DBS	2017	8	14	10	19	9	4	9	UNK
G9	DBS	2017	8	14	10	21	27	3	1	UNK
G9	DBS	2017	8	14	10	22	55	4	2.5	UNK
G9	DBS	2017	8	14	10	22	55	4	4	UNK
G9	DBS	2017	8	14	10	23	9	4	2.5	UNK
G9	DBS	2017	8	14	10	23	9	4	4	UNK
G9	DBS	2017	8	14	10	24	2	3	3	ADULT
G9	DBS	2017	8	14	10	24	15	4	1	ADULT
G9	DBS	2017	8	14	10	24	15	4	1	UNK
G9	DBS	2017	8	14	10	24	15	4	1	UNK
G9	DBS	2017	8	14	10	24	15	4	2.5	UNK
G9	DBS	2017	8	14	10	24	47	3	2.5	ADULT
G9	DBS	2017	8	14	10	25	31	1	0	UNK
G9	DBS	2017	8	3	11	18	47	1	1	ADULT
G9	DBS	2017	8	10	11	36	7	3	2.5	YOUNG
G9	DBS	2017	8	10	11	38	10	1	0	UNK
G9	DBS	2017	8	10	12	1	39	1	0	UNK
G9	DBS	2017	8	14	12	26	25	1	1	ADULT
G9	DBS	2017	8	14	12	30	43	1	0	UNK
G9	DBS	2017	8	29	12	51	54	1	0	ADULT
G9	DBS	2017	8	29	12	53	56	2	1	ADULT
G9	DBS	2017	8	10	13	0	29	1	1	ADULT
G9	DBS	2017	8	10	13	0	52	2	1	ADULT
G9	DBS	2017	8	10	13	1	52	2	0	UNK
G9	DBS	2017	8	10	13	11	53	2	1	UNK
G9	DBS	2017	8	10	13	12	24	1	1	ADULT
G9	DBS	2017	8	10	13	14	55	1	1	ADULT
G9	DBS	2017	8	10	13	33	24	1	1	YOUNG
G9	DBS	2017	8	14	13	4	38	1	0	UNK
G9	DBS	2017	8	29	13	39	13	1	0	UNK
G9	DBS	2017	8	10	14	9	54	1	1	ADULT
G9	DBS	2017	8	10	14	21	20	1	1	ADULT
G9	DBS	2017	8	10	14	31	2	1	2.5	ADULT
G9	DBS	2017	8	13	15	20	55	1	0	ADULT
G9	DBS	2017	8	14	15	42	32	1	0	UNK
G11c	DBS	2017	8	19	17	33	17	3	6	ADULT
G11c	DBS	2017	8	19	17	35	50	3	6	UNK
G11c	DBS	2017	8	19	17	36	21	3	9	ADULT
G7c	DBS	2017	8	17	17	3	24	1	0	UNK
G11c	DBS	2017	8	19	18	4	6	2	9	ADULT
G11c	DBS	2017	8	19	19	56	28	2	1	ADULT
G11c	DBS	2017	8	19	19	56	28	2	6	ADULT
G11c	DBS	2017	8	19	19	56	40	2	5	ADULT
G11c	DBS	2017	8	19	19	56	40	2	0	ADULT
G11c	DBS	2017	8	19	19	57	24	2	6	ADULT
G11c	DBS	2017	8	19	19	58	2	1	0	ADULT
G11c	DBS	2017	8	19	19	58	14	1	1	UNK
G11c	DBS	2017	8	19	19	58	25	1	0	ADULT
G11c	DBS	2017	8	19	19	58	37	1	1	ADULT
G11c	DBS	2017	8	19	19	58	49	2	4	ADULT
G11c	DBS	2017	8	19	19	58	49	2	2.5	ADULT
G11c	DBS	2017	8	19	19	59	30	2	8	UNK
G11c	DBS	2017	8	19	20	0	16	2	8	UNK
G11c	DBS	2017	8	19	20	2	12	2	9	ADULT
G11c	DBS	2017	8	19	20	4	1	1	2.5	ADULT
G11c	DBS	2017	8	19	20	4	44	1	2.5	ADULT
G11c	DBS	2017	8	19	20	4	56	1	0	ADULT
G11c	DBS	2017	8	19	20	5	9	2	8	ADULT
G11c	DBS	2017	8	19	20	5	21	2	9	UNK
G11c	DBS	2017	8	19	20	5	33	3	9	UNK
G11c	DBS	2017	8	19	20	5	33	3	8	UNK
G11c	DBS	2017	8	19	20	5	46	2	8	UNK
G11c	DBS	2017	8	19	20	5	46	2	8	UNK
G11c	DBS	2017	8	19	20	11	54	1	0	ADULT
G11c	DBS	2017	8	19	20	12	6	1	0	ADULT
G11c	DBS	2017	8	19	20	12	19	1	0	ADULT
G11c	DBS	2017	9	4	7	16	49	1	0	ADULT
G11c	DBS	2017	9	4	7	34	42	1	1	ADULT
G11c	DBS	2017	9	10	7	52	6	1	0	ADULT
G7c	DBS	2017	9	23	7	9	45	3	23	ADULT
G7c	DBS	2017	9	23	7	9	45	3	23	UNK
G11c	DBS	2017	9	4	8	0	48	1	2.5	ADULT
G11c	DBS	2017	9	4	8	1	11	1	0	ADULT
G11c	DBS	2017	9	4	8	3	17	1	0	ADULT
G11c	DBS	2017	9	4	8	3	31	1	0	ADULT
G11c	DBS	2017	9	4	8	3	43	1	1	ADULT
G11c	DBS	2017	9	4	8	5	37	1	2.5	ADULT
G11c	DBS	2017	9	4	8	7	21	1	0	ADULT
G11c	DBS	2017	9	4	8	7	33	1	0	ADULT
G11c	DBS	2017	9	4	8	7	46	1	0	ADULT
G11c	DBS	2017	9	4	8	29	56	1	0	ADULT
G11c	DBS	2017	9	4	8	30	47	1	1	ADULT
G11c	DBS	2017	9	4	8	30	58	1	1	ADULT
G11c	DBS	2017	9	21	8	26	2	1	1	ADULT
G11c	DBS	2017	9	21	8	26	14	1	0	ADULT
G11c	DBS	2017	9	21	8	26	26	1	1	ADULT
G9	DBS	2017	9	9	9	54	42	1	1	ADULT
G9	DBS	2017	9	10	10	50	33	2	1	ADULT
G9	DBS	2017	9	10	10	50	33	2	0	UNK
G9	DBS	2017	9	6	11	43	53	2	0	UNK
G9	DBS	2017	9	10	11	2	20	3	1	UNK
G9	DBS	2017	9	10	11	2	55	3	1	ADULT
G9	DBS	2017	9	10	11	3	19	3	1	ADULT
G9	DBS	2017	9	1	12	58	28	1	0	UNK
G9	DBS	2017	9	1	12	59	2	2	1	UNK
G9	DBS	2017	9	1	12	59	2	2	9	UNK
G9	DBS	2017	9	1	12	59	14	1	0	UNK
G9	DBS	2017	9	6	12	11	1	1	0	UNK
G9	DBS	2017	9	6	12	17	40	1	0	ADULT
G9	DBS	2017	9	10	12	13	3	2	1	ADULT
G9	DBS	2017	9	29	12	18	36	1	0	UNK
G9	DBS	2017	9	1	13	6	36	3	2.5	UNK
G9	DBS	2017	9	10	13	6	25	1	0	ADULT
G9	DBS	2017	9	1	14	15	31	2	2.5	UNK
G9	DBS	2017	9	1	14	15	31	2	4	UNK
G9	DBS	2017	9	1	14	17	21	2	5	ADULT
G9	DBS	2017	9	1	14	17	32	1	3	UNK
G9	DBS	2017	9	1	14	22	8	1	1	ADULT
G9	DBS	2017	9	1	14	22	21	1	1	ADULT
G9	DBS	2017	9	3	14	55	43	1	3	UNK
G9	DBS	2017	9	3	14	57	55	1	3	UNK
G9	DBS	2017	9	1	15	20	5	2	1	ADULT
G9	DBS	2017	9	3	15	0	21	2	5	UNK
G9	DBS	2017	9	13	15	50	0	1	3	EWE
G7c	DBS	2017	9	24	16	7	12	2	6	ADULT
G7c	DBS	2017	9	23	20	16	58	1	4	UNK
G0	DBS	2017	10	24	9	2	10	4	22	ADULT
G11c	DBS	2017	10	4	9	33	40	1	0	ADULT
G11c	DBS	2017	10	4	9	33	53	1	0	ADULT
G9	DBS	2017	10	5	11	50	45	1	2.5	ADULT
G9	DBS	2017	10	5	11	54	44	2	1	ADULT
G9	DBS	2017	10	5	11	54	44	2	1	UNK
G9	DBS	2017	10	30	11	45	41	1	1	ADULT
G9	DBS	2017	10	5	12	0	2	2	0	UNK
G9	DBS	2017	10	5	12	0	13	2	0	UNK
G9	DBS	2017	10	5	12	0	13	2	0	UNK
G9	DBS	2017	10	5	12	8	23	2	0	ADULT
G9	DBS	2017	10	5	12	9	25	2	0	YOUNG
G9	DBS	2017	10	5	12	9	25	2	3	ADULT
G9	DBS	2017	10	5	12	48	21	1	0	ADULT
G9	DBS	2017	10	24	14	13	48	2	5	YOUNG
G9	DBS	2017	10	24	14	13	48	2	4	ADULT
G9	DBS	2017	10	29	18	28	16	1	3	ADULT
G7c	DBS	2017	10	8	19	45	6	1	13	UNK
G9	DBS	2017	11	8	10	44	18	2	2.5	ADULT
G9	DBS	2017	11	8	10	44	18	2	1	ADULT
G9	DBS	2017	11	8	10	45	1	1	3	ADULT
G9	DBS	2017	11	10	16	26	39	1	1	ADULT
G9	DBS	2017	11	10	16	27	7	1	1	ADULT
G11c	DBS	2018	1	12	7	58	8	1	1	YOUNG
G3	DBS	2018	2	8	8	3	41	2	2	YOUNG
G2	DBS	2018	1	3	9	46	58	2	4	ADULT
G9	DBS	2018	1	3	10	40	53	1	2	ADULT
G5	DBS	2018	1	15	12	43	29	1	8	ADULT
G9	DBS	2018	1	8	12	38	5	4	3	UNK
G9	DBS	2018	1	8	12	38	5	4	6	YOUNG
G11c	DBS	2018	1	23	13	30	30	1	4	ADULT
G9	DBS	2018	1	26	14	38	5	2	2	ADULT
G11c	DBS	2018	1	17	15	12	49	1	0	ADULT
G8	DBS	2018	1	16	15	10	58	1	1	ADULT
G8	DBS	2018	1	17	16	48	43	3	26	ADULT
G8	DBS	2018	1	17	16	48	43	3	23	ADULT
G8	DBS	2018	1	17	16	48	59	3	23	ADULT
G8	DBS	2018	1	17	16	48	59	3	23	ADULT
G8	DBS	2018	1	17	16	49	12	3	23	ADULT
G8	DBS	2018	1	17	16	49	12	3	23	ADULT
G8	DBS	2018	1	17	16	49	46	2	23	ADULT
G11c	DBS	2018	1	26	17	19	57	4	8	ADULT
G8	DBS	2018	1	21	17	47	16	5	15	ADULT
G0	DBS	2018	1	27	18	22	43	1	5	ADULT
G9	DBS	2018	1	25	18	21	45	1	4	ADULT
G9	DBS	2018	1	25	18	23	35	1	0	UNK
G9	DBS	2018	1	28	18	15	38	1	2	UNK
G9	DBS	2018	2	7	10	8	58	1	3	ADULT
G11c	DBS	2018	2	7	11	41	26	1	2	ADULT
G11c	DBS	2018	2	7	11	53	53	3	9	ADULT
G11c	DBS	2018	2	7	12	52	3	9	27	ADULT
G11c	DBS	2018	2	7	12	52	3	9	28	ADULT
G11c	DBS	2018	2	7	12	52	3	9	28	YOUNG
G11c	DBS	2018	2	7	12	52	3	9	28	YOUNG
G11c	DBS	2018	2	7	12	52	3	9	30	YOUNG
G11c	DBS	2018	2	10	12	20	55	2	33	UNK
G11c	DBS	2018	2	10	12	21	26	2	3	ADULT
G11c	DBS	2018	2	10	12	21	26	2	40	UNK
G11c	DBS	2018	2	10	12	22	3	2	27	ADULT
G11c	DBS	2018	2	10	12	39	21	1	1	UNK
G11c	DBS	2018	2	7	13	18	49	6	26	ADULT
G11c	DBS	2018	2	7	13	18	49	6	26	ADULT
G11c	DBS	2018	2	7	13	18	49	6	33	ADULT
G11c	DBS	2018	2	7	13	18	49	6	26	ADULT
G11c	DBS	2018	2	7	13	19	28	6	26	YOUNG
G11c	DBS	2018	2	7	13	19	28	6	26	ADULT
G11c	DBS	2018	2	7	13	19	28	6	27	ADULT
G11c	DBS	2018	2	7	13	19	28	6	33	ADULT
G11c	DBS	2018	2	7	13	19	28	6	26	ADULT
G11c	DBS	2018	2	12	14	37	46	2	8	ADULT
G11c	DBS	2018	2	12	14	38	26	3	0	ADULT
G11c	DBS	2018	2	12	14	38	26	3	9	YOUNG
G11c	DBS	2018	2	12	14	38	26	3	10	ADULT
G11c	DBS	2018	2	12	14	38	40	1	0	UNK
G11c	DBS	2018	2	12	14	40	0	1	0	ADULT
G11c	DBS	2018	2	12	14	40	12	3	0	YOUNG
G11c	DBS	2018	2	12	14	41	12	2	9	ADULT
G11c	DBS	2018	2	27	15	2	45	2	25	ADULT
G11c	DBS	2018	2	27	15	4	48	3	28	UNK
G11c	DBS	2018	2	27	15	4	48	3	4	ADULT
G11c	DBS	2018	2	27	16	10	36	1	1	UNK
G7c	DBS	2018	3	3	7	9	38	2	13	ADULT
G7c	DBS	2018	3	27	7	53	42	9	11	ADULT
G7c	DBS	2018	3	27	7	53	42	9	13	ADULT
G7c	DBS	2018	3	27	7	56	38	10	6	ADULT
G7c	DBS	2018	3	27	7	56	38	10	8	ADULT
G7c	DBS	2018	3	27	7	56	50	10	5	UNK
G7c	DBS	2018	3	27	7	56	50	10	8	ADULT
G0	DBS	2018	3	11	8	2	28	2	3	EWE
G0	DBS	2018	3	11	8	2	28	2	22	RAM
G10	DBS	2018	3	10	8	43	11	5	0	ADULT
G10	DBS	2018	3	10	8	43	11	5	30	ADULT
G10	DBS	2018	3	10	8	43	11	5	16	ADULT
G11c	DBS	2018	3	18	9	45	59	2	4	RAM
G11c	DBS	2018	3	18	9	47	11	2	9	ADULT
G8	DBS	2018	3	24	9	3	7	1	12	ADULT
G11c	DBS	2018	3	23	10	36	35	1	7	UNK
G11c	DBS	2018	3	23	10	36	53	1	6	UNK
G8	DBS	2018	3	19	10	1	55	4	16	YOUNG
G0	DBS	2018	3	20	11	59	12	2	5	ADULT
G7c	DBS	2018	3	27	11	47	38	9	12	ADULT
G7c	DBS	2018	3	27	11	47	38	9	11	ADULT
G7c	DBS	2018	3	27	11	47	38	9	10	YOUNG
G7c	DBS	2018	3	27	11	47	38	9	7	ADULT
G7c	DBS	2018	3	27	11	48	26	5	6	ADULT
G7c	DBS	2018	3	27	11	48	26	5	2	UNK
G7c	DBS	2018	3	27	11	54	25	3	6	UNK
G11c	DBS	2018	3	13	12	47	48	2	10	UNK
G11c	DBS	2018	3	13	12	51	17	2	0	ADULT
G11c	DBS	2018	3	13	12	51	17	2	8	ADULT
G11c	DBS	2018	3	20	12	54	3	1	0	ADULT
G11c	DBS	2018	3	25	12	31	59	1	5	YOUNG
G9	DBS	2018	3	21	12	28	13	1	3	UNK
G9	DBS	2018	3	21	12	28	27	1	2	ADULT
G7c	DBS	2018	3	21	13	23	35	3	3	UNK
G9	DBS	2018	3	5	14	13	42	1	2	ADULT
G9	DBS	2018	3	5	14	14	40	1	2	ADULT
G9	DBS	2018	3	5	14	16	0	1	3	ADULT
G9	DBS	2018	3	5	14	16	21	1	3	ADULT
G9	DBS	2018	3	5	14	16	46	2	3	UNK
G9	DBS	2018	3	5	14	17	24	2	3	RAM
G9	DBS	2018	3	5	14	20	49	1	3	ADULT
G9	DBS	2018	3	31	14	9	44	1	3	ADULT
G9	DBS	2018	3	31	14	11	40	1	0	ADULT
G7c	DBS	2018	3	29	16	4	21	7	5	ADULT
G7c	DBS	2018	3	29	16	4	21	7	8	ADULT
G7c	DBS	2018	3	29	16	4	21	7	7	ADULT
G7c	DBS	2018	3	29	16	4	21	7	11	ADULT
G7c	DBS	2018	3	29	16	6	5	7	8	ADULT
G7c	DBS	2018	3	29	16	6	5	7	12	ADULT
G7c	DBS	2018	3	29	16	6	17	2	0	ADULT
G7c	DBS	2018	3	29	16	6	17	2	5	ADULT
G9	DBS	2018	3	3	16	37	32	1	2	ADULT
G9	DBS	2018	3	3	16	50	18	1	0	UNK
G5	DBS	2018	3	13	17	26	35	1	1	ADULT
G11c	DBS	2018	4	12	7	4	0	1	7	UNK
G11c	DBS	2018	4	12	7	5	25	3	8	YOUNG
G11c	DBS	2018	4	24	8	22	34	11	12	ADULT
G11c	DBS	2018	4	24	8	22	34	11	11	ADULT
G11c	DBS	2018	4	24	8	22	34	11	6	ADULT
G11c	DBS	2018	4	24	8	22	46	12	12	ADULT
G11c	DBS	2018	4	24	8	22	46	12	11	YOUNG
G11c	DBS	2018	4	24	8	22	46	12	4	ADULT
G11c	DBS	2018	4	24	8	23	8	8	6	YOUNG
G11c	DBS	2018	4	24	8	23	8	8	7	YOUNG
G11c	DBS	2018	4	24	8	23	33	8	8	UNK
G11c	DBS	2018	4	24	8	23	33	8	10	UNK
G11c	DBS	2018	4	24	8	23	47	3	6	UNK
G11c	DBS	2018	4	24	8	24	40	3	1	ADULT
G11c	DBS	2018	4	24	8	24	40	3	9	YOUNG
G11c	DBS	2018	4	24	8	26	19	2	0	ADULT
G11c	DBS	2018	4	24	8	27	10	1	0	UNK
G8	DBS	2018	4	20	8	43	22	2	4	ADULT
G11c	DBS	2018	4	18	9	52	24	3	4	ADULT
G11c	DBS	2018	4	3	11	53	19	1	6	UNK
G11c	DBS	2018	4	26	12	24	2	1	0	ADULT
G11c	DBS	2018	4	26	12	24	25	1	0	ADULT
G7c	DBS	2018	4	13	13	16	17	1	1	YOUNG
G8	DBS	2018	4	2	13	5	30	4	14	ADULT
G8	DBS	2018	4	20	13	55	51	3	12	ADULT
G8	DBS	2018	4	20	13	56	25	3	11	ADULT
G8	DBS	2018	4	20	13	56	52	2	12	ADULT
G8	DBS	2018	4	1	14	32	28	2	8	ADULT
G8	DBS	2018	4	20	14	0	12	2	3	ADULT
G8	DBS	2018	4	22	14	25	17	1	1	ADULT
G2	DBS	2018	4	17	16	43	23	3	15	ADULT
G2	DBS	2018	4	17	16	43	23	3	3	ADULT
G8	DBS	2018	4	22	16	9	51	1	0	ADULT
G7c	DBS	2018	4	21	18	15	9	5	2	ADULT
G7c	DBS	2018	4	21	18	15	23	7	3	ADULT
G7c	DBS	2018	4	21	18	15	23	7	1	ADULT
G7c	DBS	2018	4	21	18	15	23	7	2	ADULT
G7c	DBS	2018	4	21	18	15	23	7	3	YOUNG
G7c	DBS	2018	4	21	18	15	23	7	4	ADULT
G7c	DBS	2017	11	24	10	4	32	6	13	ADULT
G7c	DBS	2017	11	24	10	4	32	6	13	ADULT
G9	DBS	2017	11	17	16	50	47	3	3	ADULT
G9	DBS	2017	12	26	8	3	34	1	2	ADULT
G9	DBS	2017	12	9	10	28	46	1	0	UNK
G8	DBS	2017	12	9	11	50	43	1	15	ADULT
G5	DBS	2017	12	6	12	10	31	5	1	YOUNG
G9	DBS	2017	12	24	14	57	51	1	0	UNK
G9	DBS	2017	12	15	15	39	28	1	4	ADULT
G9	DBS	2017	12	24	15	25	57	1	2	YOUNG
G9	DBS	2017	12	28	16	25	47	1	3	ADULT
G9	DBS	2017	12	28	16	29	7	2	5	ADULT
G9	DBS	2017	12	28	16	29	29	2	5	ADULT
G9	DBS	2017	12	23	18	24	27	2	4	ADULT
G9	DBS	2017	12	23	18	25	35	2	1	ADULT
G9	DBS	2017	12	23	18	28	51	2	4	UNK
G9	DBS	2017	12	23	18	30	36	1	3	ADULT
G9	DBS	2017	12	23	18	31	17	1	4	ADULT
G9	DBS	2018	1	8	12	38	5	4	5	YOUNG
G9	DBS	2018	1	8	12	38	29	4	5	YOUNG
G0	DBS	2018	1	2	16	6	40	4	6	YOUNG
G5	DBS	2018	4	8	13	15	18	1	0	YOUNG
G5	DBS	2018	4	8	13	15	35	1	2	YOUNG
G3	DBS	2017	5	30	11	21	44	1	7	YOUNG
G3	DBS	2017	6	22	5	59	20	3	7	YOUNG
G8	DBS	2017	6	1	6	33	56	1	2.5	YOUNG
G9	DBS	2017	6	1	9	9	59	3	4	YOUNG
G9	DBS	2017	6	1	9	28	32	1	3	YOUNG
G9	DBS	2017	6	1	9	29	28	1	2.5	YOUNG
G9	DBS	2017	6	10	20	43	0	2	3	YOUNG
G0	DBS	2017	7	17	6	15	29	1	8	YOUNG
G0	DBS	2017	7	17	6	19	29	1	9	YOUNG
G0	DBS	2017	7	17	6	21	5	2	6	YOUNG
G0	DBS	2017	7	17	6	21	54	2	9	YOUNG
G9	DBS	2017	7	7	6	24	55	1	2.5	YOUNG
G9	DBS	2017	7	18	6	14	20	1	2.5	YOUNG
G11c	DBS	2017	7	24	11	13	37	3	14	YOUNG
G9	DBS	2017	7	18	12	28	11	1	1	YOUNG
G0	DBS	2017	7	17	17	22	56	2	7	YOUNG
G0	DBS	2017	7	17	17	23	33	2	11	YOUNG
G8	DBS	2017	8	15	9	3	10	5	13	YOUNG
G9	DBS	2017	8	27	9	14	32	1	3	YOUNG
G9	DBS	2017	8	14	10	22	55	4	3	YOUNG
G9	DBS	2017	8	14	10	23	9	4	2.5	YOUNG
G9	DBS	2017	8	3	11	21	14	1	1	YOUNG
G9	DBS	2017	8	29	12	47	3	2	1	YOUNG
G9	DBS	2017	8	10	13	23	59	2	2.5	YOUNG
G9	DBS	2017	8	10	14	24	10	2	4	YOUNG
G9	DBS	2017	8	14	14	20	45	2	4	YOUNG
G9	DBS	2017	8	14	14	21	2	2	5	YOUNG
G11c	DBS	2017	8	19	18	3	5	3	5	YOUNG
G11c	DBS	2017	9	4	7	56	16	2	10	YOUNG
G7c	DBS	2017	9	23	7	8	51	1	10	YOUNG
G7c	DBS	2017	9	23	7	9	45	3	9	YOUNG
G11c	DBS	2017	9	4	8	4	14	1	2.5	YOUNG
G11c	DBS	2017	9	4	8	4	46	1	4	YOUNG
G11c	DBS	2017	9	4	8	5	1	1	4	YOUNG
G11c	DBS	2017	9	4	8	5	13	1	4	YOUNG
G9	DBS	2017	9	6	12	57	21	1	0	YOUNG
G9	DBS	2017	9	1	13	1	0	2	0	YOUNG
G9	DBS	2017	9	1	13	6	49	3	1	YOUNG
G9	DBS	2017	9	1	13	57	22	2	1	YOUNG
G9	DBS	2017	9	7	13	17	1	1	3	YOUNG
G9	DBS	2017	9	7	13	17	13	2	1	YOUNG
G9	DBS	2017	9	7	13	17	37	1	3	YOUNG
G9	DBS	2017	9	7	13	17	51	1	2.5	YOUNG
G9	DBS	2017	9	1	14	11	50	2	2.5	YOUNG
G9	DBS	2017	9	1	15	1	11	1	2.5	YOUNG
G9	DBS	2017	9	9	17	39	46	1	1	YOUNG
G9	DBS	2017	10	27	7	44	45	1	3	YOUNG
G0	DBS	2017	10	24	9	2	10	4	5	YOUNG
G0	DBS	2017	10	24	9	2	10	4	10	YOUNG
G0	DBS	2017	10	27	10	9	27	1	5	YOUNG
G4	DBS	2017	10	9	12	35	4	1	8	YOUNG
G4	DBS	2017	10	9	12	35	54	1	8	YOUNG
G9	DBS	2017	10	26	12	1	33	1	3	YOUNG
G3	DBS	2018	1	7	7	58	48	1	1	YOUNG
G9	DBS	2018	1	3	10	41	25	1	2	YOUNG
G5	DBS	2018	1	15	12	36	5	1	3	YOUNG
G9	DBS	2018	1	3	12	35	2	1	5	YOUNG
G9	DBS	2018	1	8	12	38	29	4	6	YOUNG
G11c	DBS	2018	1	23	13	31	44	1	2	YOUNG
G9	DBS	2018	1	4	13	10	16	1	1	YOUNG
G11c	DBS	2018	1	28	14	57	51	1	0	YOUNG
G11c	DBS	2018	1	28	15	18	21	1	0	YOUNG
G9	DBS	2018	1	28	16	56	49	1	3	YOUNG
G8	DBS	2018	1	17	17	7	15	1	12	YOUNG
G8	DBS	2018	1	21	17	47	16	5	12	YOUNG
G8	DBS	2018	1	21	17	47	16	5	14	YOUNG
G8	DBS	2018	2	5	12	23	53	1	1	YOUNG
G10	DBS	2018	2	7	14	41	31	1	0	YOUNG
G11c	DBS	2018	2	27	16	10	8	1	0	YOUNG
G11c	DBS	2018	2	27	16	10	21	1	0	YOUNG
G7c	DBS	2018	3	3	7	9	38	2	8	YOUNG
G7c	DBS	2018	3	27	7	52	13	3	10	YOUNG
G7c	DBS	2018	3	27	7	52	34	5	8	YOUNG
G7c	DBS	2018	3	27	7	52	34	5	10	YOUNG
G7c	DBS	2018	3	27	7	53	22	7	12	YOUNG
G10	DBS	2018	3	10	8	43	11	5	30	YOUNG
G10	DBS	2018	3	15	8	52	32	1	0	YOUNG
G10	DBS	2018	3	15	8	52	48	1	0	YOUNG
G10	DBS	2018	3	15	8	53	4	1	0	YOUNG
G10	DBS	2018	3	15	8	53	57	1	0	YOUNG
G0	DBS	2018	3	24	9	5	58	1	5	YOUNG
G11c	DBS	2018	3	18	9	45	12	1	5	YOUNG
G11c	DBS	2018	3	18	9	45	24	1	4	YOUNG
G11c	DBS	2018	3	18	9	45	36	1	4	YOUNG
G7c	DBS	2018	3	27	9	3	53	4	2	YOUNG
G0	DBS	2018	3	19	11	4	14	3	15	YOUNG
G11c	DBS	2018	3	13	12	51	53	1	1	YOUNG
G5	DBS	2018	3	10	13	20	51	2	4	YOUNG
G5	DBS	2018	3	10	13	21	19	2	6	YOUNG
G5	DBS	2018	3	10	13	21	46	2	4	YOUNG
G7c	DBS	2018	3	21	13	23	35	3	4	YOUNG
G7c	DBS	2018	3	27	13	52	53	1	5	YOUNG
G7c	DBS	2018	3	27	13	54	5	1	3	YOUNG
G5	DBS	2018	3	13	14	20	43	1	7	YOUNG
G9	DBS	2018	3	5	14	13	27	1	0	YOUNG
G9	DBS	2018	3	5	14	15	1	1	1	YOUNG
G9	DBS	2018	3	5	14	15	34	1	3	YOUNG
G9	DBS	2018	3	5	14	17	24	2	5	YOUNG
G8	DBS	2018	3	18	15	44	16	1	8	YOUNG
G10	DBS	2018	3	25	16	16	22	1	12	YOUNG
G7c	DBS	2018	3	29	16	4	21	7	5	YOUNG
G7c	DBS	2018	3	29	16	6	5	7	5	YOUNG
G7c	DBS	2018	3	29	16	6	5	7	0	YOUNG
G7c	DBS	2018	3	29	16	6	5	7	5	YOUNG
G9	DBS	2018	3	3	16	42	4	1	1	YOUNG
G9	DBS	2018	3	3	16	52	18	2	0	YOUNG
G9	DBS	2018	3	3	16	52	39	2	4	YOUNG
G9	DBS	2018	3	3	16	52	39	2	3	YOUNG
G7c	DBS	2018	3	30	18	53	35	1	4	YOUNG
G7c	DBS	2018	3	30	18	53	48	1	4	YOUNG
G11c	DBS	2018	3	12	19	18	37	1	0	YOUNG
G11c	DBS	2018	4	24	8	22	34	11	8	YOUNG
G11c	DBS	2018	4	24	8	22	34	11	10	YOUNG
G11c	DBS	2018	4	24	8	23	8	8	8	YOUNG
G11c	DBS	2018	4	24	8	25	28	1	1	YOUNG
G11c	DBS	2018	4	18	9	52	24	3	8	YOUNG
G8	DBS	2018	4	5	12	25	11	2	4	YOUNG
G3	DBS	2018	4	25	13	40	21	2	3	YOUNG
G7c	DBS	2018	4	13	13	19	47	3	10	YOUNG
G7c	DBS	2018	4	13	13	20	19	1	0	YOUNG
G7c	DBS	2018	4	13	13	20	50	3	1	YOUNG
G7c	DBS	2018	4	13	13	21	10	2	12	YOUNG
G7c	DBS	2018	4	13	13	22	51	1	1	YOUNG
G8	DBS	2018	4	20	13	55	51	3	11	YOUNG
G8	DBS	2018	4	7	14	57	4	1	1	YOUNG
G8	DBS	2018	4	7	15	2	47	1	2	YOUNG
G8	DBS	2018	4	2	16	37	43	2	12	YOUNG
G8	DBS	2018	4	2	16	42	40	2	10	YOUNG
G8	DBS	2018	4	2	16	42	53	2	12	YOUNG
G8	DBS	2018	4	22	16	6	51	1	8	YOUNG
G8	DBS	2018	4	25	17	40	30	1	7	YOUNG
G7c	DBS	2018	4	21	18	15	9	5	2	YOUNG
G7c	DBS	2018	4	21	18	15	23	7	4	YOUNG
G6	DBS	2017	11	22	9	50	16	1	0	YOUNG
G6	DBS	2017	11	22	9	50	30	1	0	YOUNG
G6	DBS	2017	11	28	10	17	50	1	0	YOUNG
G7c	DBS	2017	11	24	10	2	59	6	12	YOUNG
G7c	DBS	2017	11	24	10	4	32	6	11	YOUNG
G6	DBS	2017	11	22	13	6	2	1	5	YOUNG
G9	DBS	2017	11	17	16	50	31	3	3	YOUNG
G9	DBS	2017	11	17	16	50	47	3	3	YOUNG
G11c	DBS	2017	12	22	8	56	53	4	14	YOUNG
G11c	DBS	2017	12	22	8	57	13	5	14	YOUNG
G8	DBS	2017	12	27	9	40	28	1	9	YOUNG
G5	DBS	2017	12	6	12	6	40	1	5	YOUNG
G5	DBS	2017	12	6	12	10	17	5	5	YOUNG
G5	DBS	2017	12	6	12	10	17	5	7	YOUNG
G9	DBS	2017	12	15	12	36	30	1	2	YOUNG
G8	DBS	2017	12	21	13	22	53	1	2	YOUNG
G9	DBS	2017	12	8	14	51	12	1	4	YOUNG
G9	DBS	2017	12	24	14	57	0	1	2	YOUNG
G9	DBS	2017	12	6	15	3	15	1	1	YOUNG
G9	DBS	2017	12	24	15	31	49	1	3	YOUNG
G9	DBS	2017	12	24	15	50	54	1	2	YOUNG
G8	DBS	2017	12	7	16	20	44	1	0	YOUNG
G8	DBS	2017	12	7	16	23	30	2	4	YOUNG
G8	DBS	2017	12	7	16	23	59	1	3	YOUNG
G9	DBS	2017	12	20	16	1	7	1	3	YOUNG
G9	DBS	2017	12	20	16	2	8	1	1	YOUNG
G9	DBS	2017	12	22	16	29	16	1	1	YOUNG
G9	DBS	2017	12	23	18	24	27	2	6	YOUNG
G9	DBS	2017	12	23	18	25	35	2	4	YOUNG
